# Supplementary material for: 10-(1,3-Benzothia­zol-2-yl)-1,1,7,7-tetra­methyl-2,3,6,7-tetra­hydro-1H,5H,11H-pyrano[3,2-g]pyrido[3,2,1-hi]quinoline
Source: Acta Crystallogr Sect E Struct Rep Online. 2010 Mar 27;66(Pt 4):o963. doi: 10.1107/S1600536810011086 (PMC2983933; doi:10.1107/S1600536810011086)
Supplement: Supplementary file 1 [file e-66-0o963-sup1.cif]

##############################################################################
###                                                                        ###
###        Electronic paper (Acta Crystallographica Section E)             ###
###                                                                        ###
##############################################################################
#                                                                            #
# This CIF contains the data in a paper accepted for publication in Acta     #
# Crystallographica Section E. It conforms to the requirements of Notes      #
# for Authors for Section E, and has been peer reviewed under the auspices   #
# of the IUCr Commission on Journals.                                        #
#                                                                            #
# Full details of the Crystallographic Information File format               #
# are given in the paper "The Crystallographic Information File (CIF):       #
# a New Standard Archive File for Crystallography" by S. R. Hall, F. H.      #
# Allen and I. D. Brown [Acta Cryst. (1991), A47, 655-685].                  #
#                                                                            #
# The current version of the core CIF dictionary is obtainable from          #
# ftp://ftp.iucr.org/pub/cif_core.dic. The current version number is 2.4.    #
#                                                                            #
# Software is freely available for graphical display of the structure(s) in  #
# this CIF.  For information consult the CIF home page http://www.iucr.org/  #
# cif/home.html                                                              #
#                                                                            #
# This file may be used for bona fide research purposes within the           #
# scientific community so long as proper attribution is given to the journal # 
# article from which it was obtained.                                        #
#                                                                            #
##############################################################################
                                             
data_I
_audit_creation_method     SHELXTL
_chemical_name_systematic
;
10-(1,3-Benzothiazol-2-yl)-1,1,7,7-tetramethyl-2,3,6,7-tetrahydro-
1<i>H</i>,5<i>H</i>,11<i>H</i>-pyrano[3,2-<i>g</i>]pyrido[3,2,1-
<i>hi</i>]quinoline
;
_chemical_name_common     ?
_chemical_formula_moiety     'C26 H26 N2 O2 S'
_chemical_formula_sum     'C26 H26 N2 O2 S'
_chemical_formula_iupac     'C26 H26 N2 O2 S'
_chemical_formula_weight     430.55
_chemical_melting_point     ?
_symmetry_cell_setting     Monoclinic
_symmetry_space_group_name_H-M     'P 21/c'
_symmetry_space_group_name_Hall     '-P 2ybc'
loop_
    _symmetry_equiv_pos_as_xyz
    'x, y, z'
    '-x, y+1/2, -z+1/2'
    '-x, -y, -z'
    'x, -y-1/2, z-1/2'
_cell_length_a     9.2180(4)
_cell_length_b     13.7079(6)
_cell_length_c     18.6885(6)
_cell_angle_alpha     90.00
_cell_angle_beta     115.890(2)
_cell_angle_gamma     90.00
_cell_volume     2124.46(15)
_cell_formula_units_Z     4
_cell_measurement_reflns_used     7330
_cell_measurement_theta_min     2.42
_cell_measurement_theta_max     28.26
_cell_measurement_temperature     173(2)
_exptl_crystal_description     block
_exptl_crystal_colour     orange
_exptl_crystal_size_max     0.50
_exptl_crystal_size_mid     0.40
_exptl_crystal_size_min     0.40
_exptl_crystal_density_diffrn     1.346
_exptl_crystal_density_meas     ?
_exptl_crystal_density_method     'not measured'
_exptl_crystal_F_000     912
_exptl_absorpt_coefficient_mu     0.179
_exptl_absorpt_correction_type     none
_exptl_absorpt_process_details     ?
_exptl_absorpt_correction_T_min     ?
_exptl_absorpt_correction_T_max     ?
_exptl_special_details
;
;
_diffrn_ambient_temperature     173(2)
_diffrn_radiation_type     MoK\a
_diffrn_radiation_wavelength     0.71073
_diffrn_radiation_source     'fine-focus sealed tube'
_diffrn_radiation_monochromator     graphite
_diffrn_measurement_device_type     'Bruker SMART CCD area-detector'
_diffrn_measurement_method     '\f and \w scans'
_diffrn_detector_area_resol_mean     ?
_diffrn_reflns_number     11820
_diffrn_reflns_av_R_equivalents     0.0301
_diffrn_reflns_av_sigmaI/netI     0.0263
_diffrn_reflns_theta_min     1.92
_diffrn_reflns_theta_max     26.00
_diffrn_reflns_theta_full     26.00
_diffrn_measured_fraction_theta_max     0.999
_diffrn_measured_fraction_theta_full     0.999
_diffrn_reflns_limit_h_min     -11
_diffrn_reflns_limit_h_max     9
_diffrn_reflns_limit_k_min     -12
_diffrn_reflns_limit_k_max     16
_diffrn_reflns_limit_l_min     -20
_diffrn_reflns_limit_l_max     23
_refine_special_details
;
Refinement of <i>F</i>^2^ against ALL reflections. The weighted <i>R</i>-factor
wR and goodness of fit <i>S</i> are based on <i>F</i>^2^, conventional
<i>R</i>-factors <i>R</i> are based on <i>F</i>, with <i>F</i> set to zero for
negative <i>F</i>^2^. The threshold expression of <i>F</i>^2^ >
\s(<i>F</i>^2^) is used only for calculating <i>R</i>-factors(gt) etc. and is
not relevant to the choice of reflections for refinement. <i>R</i>-factors
based on <i>F</i>^2^ are statistically about twice as large as those based on
<i>F</i>, and <i>R</i>- factors based on ALL data will be even larger.
;
_reflns_number_total     4179
_reflns_number_gt     3592
_reflns_threshold_expression     I>2\s(I)
_refine_ls_structure_factor_coef     Fsqd
_refine_ls_matrix_type     full
_refine_ls_R_factor_all     0.0441
_refine_ls_R_factor_gt     0.0358
_refine_ls_wR_factor_gt     0.0922
_refine_ls_wR_factor_ref     0.0995
_refine_ls_goodness_of_fit_ref     1.058
_refine_ls_restrained_S_all     1.058
_refine_ls_number_reflns     4179
_refine_ls_number_parameters     280
_refine_ls_number_restraints     0
_refine_ls_hydrogen_treatment     constr
_refine_ls_weighting_scheme     calc
_refine_ls_weighting_details
         'calc w=1/[\s^2^(Fo^2^)+(0.0440P)^2^+1.0847P] where P=(Fo^2^+2Fc^2^)/3'
_atom_sites_solution_hydrogens     geom
_atom_sites_solution_primary     direct
_atom_sites_solution_secondary     difmap
_refine_ls_shift/su_max     0.001
_refine_ls_shift/su_mean     0.000
_refine_diff_density_max     0.308
_refine_diff_density_min     -0.280
_refine_ls_extinction_method     none
_refine_ls_extinction_coef     ?
loop_
    _atom_type_symbol
    _atom_type_description
    _atom_type_scat_dispersion_real
    _atom_type_scat_dispersion_imag
    _atom_type_scat_source
    'C' 'C' 0.0033 0.0016
                         'International Tables Vol C Tables 4.2.6.8 and 6.1.1.4'
    'H' 'H' 0.0000 0.0000
                         'International Tables Vol C Tables 4.2.6.8 and 6.1.1.4'
    'N' 'N' 0.0061 0.0033
                         'International Tables Vol C Tables 4.2.6.8 and 6.1.1.4'
    'O' 'O' 0.0106 0.0060
                         'International Tables Vol C Tables 4.2.6.8 and 6.1.1.4'
    'S' 'S' 0.1246 0.1234
                         'International Tables Vol C Tables 4.2.6.8 and 6.1.1.4'
_computing_data_collection     '<i>SMART</i> (Bruker, 2000)'
_computing_cell_refinement     '<i>SAINT-Plus</i> (Bruker, 2000)'
_computing_data_reduction     '<i>SAINT-Plus</i> (Bruker, 2000)'
_computing_structure_solution     '<i>SHELXS97</i> (Sheldrick, 2008)'
_computing_structure_refinement     '<i>SHELXL97</i> (Sheldrick, 2008)'
_computing_molecular_graphics     '<i>SHELXTL</i> (Sheldrick, 2008)'
_computing_publication_material     '<i>SHELXTL</i> (Sheldrick, 2008)'
loop_
    _atom_site_type_symbol
    _atom_site_label
    _atom_site_fract_x
    _atom_site_fract_y
    _atom_site_fract_z
    _atom_site_U_iso_or_equiv
    _atom_site_adp_type
    _atom_site_calc_flag
    _atom_site_refinement_flags
    _atom_site_occupancy
    _atom_site_disorder_assembly
    _atom_site_disorder_group
    S S1 0.19362(5) 0.61269(3) 0.29844(2) 0.02617(12) Uani d . 1 . .
    O O1 0.48027(14) 0.50800(9) 0.33612(7) 0.0319(3) Uani d . 1 . .
    O O2 0.57724(12) 0.38158(8) 0.41606(6) 0.0239(2) Uani d . 1 . .
    N N1 0.06477(15) 0.51630(9) 0.37615(8) 0.0241(3) Uani d . 1 . .
    N N2 0.79705(17) 0.09754(10) 0.57717(8) 0.0288(3) Uani d . 1 . .
    C C1 -0.0975(2) 0.72222(13) 0.23952(10) 0.0329(4) Uani d . 1 . .
    H H1 -0.0649 0.7633 0.2083 0.039 Uiso calc R 1 . .
    C C2 -0.2464(2) 0.73381(13) 0.23991(11) 0.0362(4) Uani d . 1 . .
    H H2 -0.3164 0.7841 0.2088 0.043 Uiso calc R 1 . .
    C C3 -0.2958(2) 0.67300(13) 0.28511(10) 0.0311(4) Uani d . 1 . .
    H H3 -0.3993 0.6820 0.2836 0.037 Uiso calc R 1 . .
    C C4 -0.19676(19) 0.60012(12) 0.33190(10) 0.0272(3) Uani d . 1 . .
    H H4 -0.2305 0.5594 0.3630 0.033 Uiso calc R 1 . .
    C C5 -0.04516(18) 0.58726(11) 0.33269(9) 0.0236(3) Uani d . 1 . .
    C C6 0.19373(18) 0.52131(11) 0.36444(9) 0.0214(3) Uani d . 1 . .
    C C7 0.00332(19) 0.64804(12) 0.28657(9) 0.0252(3) Uani d . 1 . .
    C C8 0.32875(18) 0.45412(11) 0.40379(9) 0.0217(3) Uani d . 1 . .
    C C9 0.32966(18) 0.38973(11) 0.45990(9) 0.0232(3) Uani d . 1 . .
    H H9 0.2454 0.3929 0.4761 0.028 Uiso calc R 1 . .
    C C10 0.45101(18) 0.31905(11) 0.49446(9) 0.0218(3) Uani d . 1 . .
    C C11 0.57626(18) 0.31438(11) 0.47106(9) 0.0210(3) Uani d . 1 . .
    C C12 0.46105(18) 0.45318(11) 0.38203(9) 0.0228(3) Uani d . 1 . .
    C C13 0.44984(18) 0.24849(11) 0.54910(9) 0.0233(3) Uani d . 1 . .
    H H13 0.3675 0.2512 0.5666 0.028 Uiso calc R 1 . .
    C C14 0.56330(18) 0.17633(11) 0.57769(9) 0.0219(3) Uani d . 1 . .
    C C15 0.68816(18) 0.17229(11) 0.55131(9) 0.0219(3) Uani d . 1 . .
    C C16 0.69810(18) 0.24492(11) 0.49835(9) 0.0214(3) Uani d . 1 . .
    C C17 0.56258(19) 0.10207(11) 0.63862(9) 0.0243(3) Uani d . 1 . .
    C C18 0.6185(2) 0.00427(12) 0.61992(10) 0.0316(4) Uani d . 1 . .
    H H18A 0.6225 -0.0449 0.6596 0.038 Uiso calc R 1 . .
    H H18B 0.5397 -0.0184 0.5668 0.038 Uiso calc R 1 . .
    C C19 0.7820(3) 0.01276(14) 0.62120(12) 0.0402(5) Uani d . 1 . .
    H H19A 0.8645 0.0174 0.6771 0.048 Uiso calc R 1 . .
    H H19B 0.8040 -0.0472 0.5980 0.048 Uiso calc R 1 . .
    C C20 0.9368(2) 0.09144(14) 0.56085(11) 0.0352(4) Uani d . 1 . .
    H H20A 0.9156 0.0432 0.5180 0.042 Uiso calc R 1 . .
    H H20B 1.0305 0.0683 0.6091 0.042 Uiso calc R 1 . .
    C C21 0.9768(2) 0.18838(13) 0.53606(10) 0.0312(4) Uani d . 1 . .
    H H21A 1.0613 0.1787 0.5176 0.037 Uiso calc R 1 . .
    H H21B 1.0210 0.2322 0.5828 0.037 Uiso calc R 1 . .
    C C22 0.82998(18) 0.23758(11) 0.46957(9) 0.0237(3) Uani d . 1 . .
    C C23 0.6774(2) 0.13677(13) 0.72253(10) 0.0342(4) Uani d . 1 . .
    H H23A 0.7856 0.1461 0.7258 0.051 Uiso calc R 1 . .
    H H23B 0.6817 0.0877 0.7616 0.051 Uiso calc R 1 . .
    H H23C 0.6383 0.1987 0.7338 0.051 Uiso calc R 1 . .
    C C24 0.3950(2) 0.08820(13) 0.63537(11) 0.0342(4) Uani d . 1 . .
    H H24A 0.3197 0.0660 0.5821 0.051 Uiso calc R 1 . .
    H H24B 0.3572 0.1503 0.6471 0.051 Uiso calc R 1 . .
    H H24D 0.4006 0.0394 0.6748 0.051 Uiso calc R 1 . .
    C C25 0.7662(2) 0.17553(14) 0.39363(10) 0.0357(4) Uani d . 1 . .
    H H25A 0.6727 0.2079 0.3519 0.054 Uiso calc R 1 . .
    H H25D 0.7340 0.1112 0.4046 0.054 Uiso calc R 1 . .
    H H25B 0.8510 0.1678 0.3758 0.054 Uiso calc R 1 . .
    C C26 0.8916(2) 0.33538(12) 0.45338(10) 0.0302(4) Uani d . 1 . .
    H H26D 0.8026 0.3703 0.4111 0.045 Uiso calc R 1 . .
    H H26A 0.9772 0.3233 0.4367 0.045 Uiso calc R 1 . .
    H H26B 0.9345 0.3749 0.5020 0.045 Uiso calc R 1 . .
loop_
    _atom_site_aniso_label
    _atom_site_aniso_U_11
    _atom_site_aniso_U_22
    _atom_site_aniso_U_33
    _atom_site_aniso_U_12
    _atom_site_aniso_U_13
    _atom_site_aniso_U_23
    S1 0.0285(2) 0.0226(2) 0.0269(2) 0.00232(16) 0.01166(17) 0.00763(15)
    O1 0.0331(6) 0.0313(6) 0.0365(6) 0.0063(5) 0.0199(5) 0.0135(5)
    O2 0.0244(5) 0.0235(6) 0.0255(5) 0.0046(4) 0.0126(5) 0.0070(4)
    N1 0.0239(7) 0.0215(7) 0.0263(7) 0.0020(5) 0.0104(5) 0.0026(5)
    N2 0.0340(8) 0.0252(7) 0.0295(7) 0.0102(6) 0.0158(6) 0.0076(6)
    C1 0.0364(9) 0.0253(8) 0.0299(9) 0.0046(7) 0.0079(7) 0.0064(7)
    C2 0.0345(9) 0.0279(9) 0.0331(9) 0.0109(7) 0.0027(7) 0.0026(7)
    C3 0.0247(8) 0.0291(9) 0.0316(9) 0.0057(7) 0.0048(7) -0.0065(7)
    C4 0.0255(8) 0.0239(8) 0.0289(8) 0.0000(6) 0.0088(7) -0.0042(6)
    C5 0.0256(8) 0.0182(7) 0.0221(7) 0.0015(6) 0.0059(6) -0.0019(6)
    C6 0.0254(8) 0.0171(7) 0.0206(7) -0.0004(6) 0.0090(6) 0.0008(6)
    C7 0.0262(8) 0.0218(8) 0.0234(7) 0.0007(6) 0.0072(6) -0.0017(6)
    C8 0.0227(7) 0.0189(7) 0.0225(7) 0.0002(6) 0.0089(6) 0.0004(6)
    C9 0.0223(7) 0.0233(8) 0.0249(8) -0.0001(6) 0.0111(6) 0.0011(6)
    C10 0.0224(7) 0.0209(7) 0.0222(7) 0.0006(6) 0.0097(6) 0.0017(6)
    C11 0.0240(7) 0.0192(7) 0.0183(7) -0.0015(6) 0.0077(6) 0.0004(6)
    C12 0.0236(8) 0.0211(8) 0.0218(7) 0.0005(6) 0.0083(6) 0.0018(6)
    C13 0.0242(8) 0.0241(8) 0.0228(7) -0.0005(6) 0.0114(6) 0.0015(6)
    C14 0.0261(8) 0.0191(7) 0.0191(7) -0.0014(6) 0.0085(6) -0.0001(6)
    C15 0.0248(8) 0.0193(7) 0.0182(7) 0.0015(6) 0.0062(6) -0.0011(6)
    C16 0.0222(7) 0.0210(7) 0.0190(7) -0.0001(6) 0.0073(6) -0.0020(6)
    C17 0.0310(8) 0.0207(8) 0.0204(7) 0.0005(6) 0.0104(6) 0.0029(6)
    C18 0.0489(11) 0.0204(8) 0.0282(8) 0.0052(7) 0.0195(8) 0.0059(7)
    C19 0.0569(12) 0.0296(9) 0.0432(10) 0.0196(9) 0.0304(9) 0.0164(8)
    C20 0.0344(9) 0.0367(10) 0.0380(10) 0.0154(8) 0.0190(8) 0.0092(8)
    C21 0.0263(8) 0.0351(9) 0.0316(9) 0.0071(7) 0.0121(7) 0.0031(7)
    C22 0.0238(8) 0.0244(8) 0.0230(7) 0.0019(6) 0.0102(6) -0.0004(6)
    C23 0.0467(10) 0.0284(9) 0.0219(8) -0.0023(8) 0.0098(7) 0.0022(7)
    C24 0.0395(10) 0.0278(9) 0.0390(10) -0.0006(8) 0.0205(8) 0.0098(7)
    C25 0.0412(10) 0.0386(10) 0.0301(9) -0.0010(8) 0.0181(8) -0.0075(8)
    C26 0.0242(8) 0.0319(9) 0.0359(9) -0.0005(7) 0.0144(7) 0.0033(7)
_geom_special_details
;
All esds (except the esd in the dihedral angle between two l.s. planes) are
estimated using the full covariance matrix. The cell esds are taken into
account individually in the estimation of esds in distances, angles and
torsion angles; correlations between esds in cell parameters are only used
when they are defined by crystal symmetry. An approximate (isotropic)
treatment of cell esds is used for estimating esds involving l.s. planes.
;
loop_
    _geom_bond_atom_site_label_1
    _geom_bond_atom_site_label_2
    _geom_bond_site_symmetry_2
    _geom_bond_distance
    _geom_bond_publ_flag
    S1 C7 . 1.7382(16) ?
    S1 C6 . 1.7576(15) ?
    O1 C12 . 1.2104(18) ?
    O2 C11 . 1.3832(18) ?
    O2 C12 . 1.3857(18) ?
    N1 C6 . 1.301(2) ?
    N1 C5 . 1.383(2) ?
    N2 C15 . 1.367(2) ?
    N2 C20 . 1.450(2) ?
    N2 C19 . 1.465(2) ?
    C1 C2 . 1.385(3) ?
    C1 C7 . 1.399(2) ?
    C1 H1 . 0.9500 ?
    C2 C3 . 1.397(3) ?
    C2 H2 . 0.9500 ?
    C3 C4 . 1.378(2) ?
    C3 H3 . 0.9500 ?
    C4 C5 . 1.402(2) ?
    C4 H4 . 0.9500 ?
    C5 C7 . 1.405(2) ?
    C6 C8 . 1.463(2) ?
    C8 C9 . 1.368(2) ?
    C8 C12 . 1.444(2) ?
    C9 C10 . 1.406(2) ?
    C9 H9 . 0.9500 ?
    C10 C11 . 1.403(2) ?
    C10 C13 . 1.410(2) ?
    C11 C16 . 1.389(2) ?
    C13 C14 . 1.367(2) ?
    C13 H13 . 0.9500 ?
    C14 C15 . 1.438(2) ?
    C14 C17 . 1.530(2) ?
    C15 C16 . 1.435(2) ?
    C16 C22 . 1.532(2) ?
    C17 C18 . 1.530(2) ?
    C17 C24 . 1.531(2) ?
    C17 C23 . 1.535(2) ?
    C18 C19 . 1.501(3) ?
    C18 H18A . 0.9900 ?
    C18 H18B . 0.9900 ?
    C19 H19A . 0.9900 ?
    C19 H19B . 0.9900 ?
    C20 C21 . 1.505(3) ?
    C20 H20A . 0.9900 ?
    C20 H20B . 0.9900 ?
    C21 C22 . 1.537(2) ?
    C21 H21A . 0.9900 ?
    C21 H21B . 0.9900 ?
    C22 C25 . 1.535(2) ?
    C22 C26 . 1.537(2) ?
    C23 H23A . 0.9800 ?
    C23 H23B . 0.9800 ?
    C23 H23C . 0.9800 ?
    C24 H24A . 0.9800 ?
    C24 H24B . 0.9800 ?
    C24 H24D . 0.9800 ?
    C25 H25A . 0.9800 ?
    C25 H25D . 0.9800 ?
    C25 H25B . 0.9800 ?
    C26 H26D . 0.9800 ?
    C26 H26A . 0.9800 ?
    C26 H26B . 0.9800 ?
loop_
    _geom_angle_atom_site_label_1
    _geom_angle_atom_site_label_2
    _geom_angle_atom_site_label_3
    _geom_angle_site_symmetry_1
    _geom_angle_site_symmetry_3
    _geom_angle
    _geom_angle_publ_flag
    C7 S1 C6 . . 88.83(7) ?
    C11 O2 C12 . . 123.93(12) ?
    C6 N1 C5 . . 110.66(13) ?
    C15 N2 C20 . . 123.48(14) ?
    C15 N2 C19 . . 123.93(14) ?
    C20 N2 C19 . . 112.54(13) ?
    C2 C1 C7 . . 117.92(16) ?
    C2 C1 H1 . . 121.0 ?
    C7 C1 H1 . . 121.0 ?
    C1 C2 C3 . . 121.35(16) ?
    C1 C2 H2 . . 119.3 ?
    C3 C2 H2 . . 119.3 ?
    C4 C3 C2 . . 121.03(16) ?
    C4 C3 H3 . . 119.5 ?
    C2 C3 H3 . . 119.5 ?
    C3 C4 C5 . . 118.62(16) ?
    C3 C4 H4 . . 120.7 ?
    C5 C4 H4 . . 120.7 ?
    N1 C5 C4 . . 124.45(14) ?
    N1 C5 C7 . . 115.44(14) ?
    C4 C5 C7 . . 120.11(14) ?
    N1 C6 C8 . . 121.43(13) ?
    N1 C6 S1 . . 115.79(11) ?
    C8 C6 S1 . . 122.77(11) ?
    C1 C7 C5 . . 120.97(15) ?
    C1 C7 S1 . . 129.75(14) ?
    C5 C7 S1 . . 109.27(11) ?
    C9 C8 C12 . . 119.13(14) ?
    C9 C8 C6 . . 120.73(14) ?
    C12 C8 C6 . . 120.12(13) ?
    C8 C9 C10 . . 122.29(14) ?
    C8 C9 H9 . . 118.9 ?
    C10 C9 H9 . . 118.9 ?
    C11 C10 C9 . . 119.09(14) ?
    C11 C10 C13 . . 117.51(14) ?
    C9 C10 C13 . . 123.32(14) ?
    O2 C11 C16 . . 117.57(13) ?
    O2 C11 C10 . . 118.32(13) ?
    C16 C11 C10 . . 124.09(14) ?
    O1 C12 O2 . . 116.23(13) ?
    O1 C12 C8 . . 126.66(14) ?
    O2 C12 C8 . . 117.11(13) ?
    C14 C13 C10 . . 122.20(14) ?
    C14 C13 H13 . . 118.9 ?
    C10 C13 H13 . . 118.9 ?
    C13 C14 C15 . . 118.95(14) ?
    C13 C14 C17 . . 121.41(14) ?
    C15 C14 C17 . . 119.61(13) ?
    N2 C15 C16 . . 120.40(14) ?
    N2 C15 C14 . . 118.82(14) ?
    C16 C15 C14 . . 120.78(13) ?
    C11 C16 C15 . . 116.37(13) ?
    C11 C16 C22 . . 123.68(13) ?
    C15 C16 C22 . . 119.74(13) ?
    C14 C17 C18 . . 107.56(12) ?
    C14 C17 C24 . . 112.67(13) ?
    C18 C17 C24 . . 108.46(14) ?
    C14 C17 C23 . . 109.21(13) ?
    C18 C17 C23 . . 110.73(14) ?
    C24 C17 C23 . . 108.23(14) ?
    C19 C18 C17 . . 111.36(14) ?
    C19 C18 H18A . . 109.4 ?
    C17 C18 H18A . . 109.4 ?
    C19 C18 H18B . . 109.4 ?
    C17 C18 H18B . . 109.4 ?
    H18A C18 H18B . . 108.0 ?
    N2 C19 C18 . . 113.16(14) ?
    N2 C19 H19A . . 108.9 ?
    C18 C19 H19A . . 108.9 ?
    N2 C19 H19B . . 108.9 ?
    C18 C19 H19B . . 108.9 ?
    H19A C19 H19B . . 107.8 ?
    N2 C20 C21 . . 111.93(14) ?
    N2 C20 H20A . . 109.2 ?
    C21 C20 H20A . . 109.2 ?
    N2 C20 H20B . . 109.2 ?
    C21 C20 H20B . . 109.2 ?
    H20A C20 H20B . . 107.9 ?
    C20 C21 C22 . . 112.88(14) ?
    C20 C21 H21A . . 109.0 ?
    C22 C21 H21A . . 109.0 ?
    C20 C21 H21B . . 109.0 ?
    C22 C21 H21B . . 109.0 ?
    H21A C21 H21B . . 107.8 ?
    C16 C22 C25 . . 108.57(13) ?
    C16 C22 C21 . . 107.36(12) ?
    C25 C22 C21 . . 110.56(14) ?
    C16 C22 C26 . . 115.48(13) ?
    C25 C22 C26 . . 109.08(13) ?
    C21 C22 C26 . . 105.74(13) ?
    C17 C23 H23A . . 109.5 ?
    C17 C23 H23B . . 109.5 ?
    H23A C23 H23B . . 109.5 ?
    C17 C23 H23C . . 109.5 ?
    H23A C23 H23C . . 109.5 ?
    H23B C23 H23C . . 109.5 ?
    C17 C24 H24A . . 109.5 ?
    C17 C24 H24B . . 109.5 ?
    H24A C24 H24B . . 109.5 ?
    C17 C24 H24D . . 109.5 ?
    H24A C24 H24D . . 109.5 ?
    H24B C24 H24D . . 109.5 ?
    C22 C25 H25A . . 109.5 ?
    C22 C25 H25D . . 109.5 ?
    H25A C25 H25D . . 109.5 ?
    C22 C25 H25B . . 109.5 ?
    H25A C25 H25B . . 109.5 ?
    H25D C25 H25B . . 109.5 ?
    C22 C26 H26D . . 109.5 ?
    C22 C26 H26A . . 109.5 ?
    H26D C26 H26A . . 109.5 ?
    C22 C26 H26B . . 109.5 ?
    H26D C26 H26B . . 109.5 ?
    H26A C26 H26B . . 109.5 ?
loop_
    _geom_torsion_atom_site_label_1
    _geom_torsion_atom_site_label_2
    _geom_torsion_atom_site_label_3
    _geom_torsion_atom_site_label_4
    _geom_torsion_site_symmetry_1
    _geom_torsion_site_symmetry_2
    _geom_torsion_site_symmetry_3
    _geom_torsion_site_symmetry_4
    _geom_torsion
    _geom_torsion_publ_flag
    C7 C1 C2 C3 . . . . -0.6(3) ?
    C1 C2 C3 C4 . . . . 1.0(3) ?
    C2 C3 C4 C5 . . . . -0.7(2) ?
    C6 N1 C5 C4 . . . . 179.25(15) ?
    C6 N1 C5 C7 . . . . -0.07(19) ?
    C3 C4 C5 N1 . . . . -179.17(15) ?
    C3 C4 C5 C7 . . . . 0.1(2) ?
    C5 N1 C6 C8 . . . . 179.91(13) ?
    C5 N1 C6 S1 . . . . -0.49(17) ?
    C7 S1 C6 N1 . . . . 0.69(13) ?
    C7 S1 C6 C8 . . . . -179.71(13) ?
    C2 C1 C7 C5 . . . . 0.0(2) ?
    C2 C1 C7 S1 . . . . 178.80(13) ?
    N1 C5 C7 C1 . . . . 179.56(14) ?
    C4 C5 C7 C1 . . . . 0.2(2) ?
    N1 C5 C7 S1 . . . . 0.57(17) ?
    C4 C5 C7 S1 . . . . -178.78(12) ?
    C6 S1 C7 C1 . . . . -179.54(16) ?
    C6 S1 C7 C5 . . . . -0.66(12) ?
    N1 C6 C8 C9 . . . . -6.1(2) ?
    S1 C6 C8 C9 . . . . 174.29(12) ?
    N1 C6 C8 C12 . . . . 172.08(14) ?
    S1 C6 C8 C12 . . . . -7.5(2) ?
    C12 C8 C9 C10 . . . . -3.3(2) ?
    C6 C8 C9 C10 . . . . 174.95(14) ?
    C8 C9 C10 C11 . . . . 0.3(2) ?
    C8 C9 C10 C13 . . . . -176.38(15) ?
    C12 O2 C11 C16 . . . . 178.12(13) ?
    C12 O2 C11 C10 . . . . -0.5(2) ?
    C9 C10 C11 O2 . . . . 1.6(2) ?
    C13 C10 C11 O2 . . . . 178.49(13) ?
    C9 C10 C11 C16 . . . . -176.89(14) ?
    C13 C10 C11 C16 . . . . 0.0(2) ?
    C11 O2 C12 O1 . . . . 178.43(14) ?
    C11 O2 C12 C8 . . . . -2.4(2) ?
    C9 C8 C12 O1 . . . . -176.73(16) ?
    C6 C8 C12 O1 . . . . 5.0(2) ?
    C9 C8 C12 O2 . . . . 4.2(2) ?
    C6 C8 C12 O2 . . . . -174.01(13) ?
    C11 C10 C13 C14 . . . . -1.4(2) ?
    C9 C10 C13 C14 . . . . 175.38(15) ?
    C10 C13 C14 C15 . . . . 0.1(2) ?
    C10 C13 C14 C17 . . . . 178.36(14) ?
    C20 N2 C15 C16 . . . . 6.7(2) ?
    C19 N2 C15 C16 . . . . -170.41(16) ?
    C20 N2 C15 C14 . . . . -173.69(15) ?
    C19 N2 C15 C14 . . . . 9.2(2) ?
    C13 C14 C15 N2 . . . . -177.07(14) ?
    C17 C14 C15 N2 . . . . 4.7(2) ?
    C13 C14 C15 C16 . . . . 2.5(2) ?
    C17 C14 C15 C16 . . . . -175.77(13) ?
    O2 C11 C16 C15 . . . . -176.04(12) ?
    C10 C11 C16 C15 . . . . 2.5(2) ?
    O2 C11 C16 C22 . . . . -1.4(2) ?
    C10 C11 C16 C22 . . . . 177.11(14) ?
    N2 C15 C16 C11 . . . . 175.88(14) ?
    C14 C15 C16 C11 . . . . -3.7(2) ?
    N2 C15 C16 C22 . . . . 1.0(2) ?
    C14 C15 C16 C22 . . . . -178.56(13) ?
    C13 C14 C17 C18 . . . . 144.64(15) ?
    C15 C14 C17 C18 . . . . -37.13(19) ?
    C13 C14 C17 C24 . . . . 25.2(2) ?
    C15 C14 C17 C24 . . . . -156.60(14) ?
    C13 C14 C17 C23 . . . . -95.14(17) ?
    C15 C14 C17 C23 . . . . 83.09(17) ?
    C14 C17 C18 C19 . . . . 57.26(18) ?
    C24 C17 C18 C19 . . . . 179.38(14) ?
    C23 C17 C18 C19 . . . . -62.00(18) ?
    C15 N2 C19 C18 . . . . 12.7(2) ?
    C20 N2 C19 C18 . . . . -164.74(16) ?
    C17 C18 C19 N2 . . . . -46.8(2) ?
    C15 N2 C20 C21 . . . . 18.0(2) ?
    C19 N2 C20 C21 . . . . -164.59(16) ?
    N2 C20 C21 C22 . . . . -50.0(2) ?
    C11 C16 C22 C25 . . . . -85.78(18) ?
    C15 C16 C22 C25 . . . . 88.70(17) ?
    C11 C16 C22 C21 . . . . 154.67(14) ?
    C15 C16 C22 C21 . . . . -30.85(18) ?
    C11 C16 C22 C26 . . . . 37.0(2) ?
    C15 C16 C22 C26 . . . . -148.48(14) ?
    C20 C21 C22 C16 . . . . 54.98(18) ?
    C20 C21 C22 C25 . . . . -63.29(18) ?
    C20 C21 C22 C26 . . . . 178.78(14) ?
data_global
_journal_date_recd_electronic     2010-03-19
_journal_date_accepted     2010-03-24
_journal_name_full     'Acta Crystallographica, Section E'
_journal_year     2010
_journal_volume     66
_journal_issue      4
_journal_page_first     o963
_journal_page_last     o963
_journal_paper_category     QO
_journal_coeditor_code     SJ2754
_publ_contact_author_name     'Kang, Youngjin'
_publ_contact_author_address
;
Division of Science Education,
Kangwon National University, Chuncheon 200-701, Republic of Korea
;
_publ_contact_author_email     'kangy@kangwon.ac.kr'
_publ_contact_author_fax     '+82-33-242-9598'
_publ_contact_author_phone     '+82-33-250-6737'
_publ_section_title
;\
10-(1,3-Benzothiazol-2-yl)-1,1,7,7-tetramethyl-2,3,6,7-tetrahydro-1<i>H</i>,\
5<i>H</i>,11<i>H</i>-pyrano[3,2-<i>g</i>]pyrido[3,2,1-<i>hi</i>]quinoline
;
loop_
    _publ_author_name
    _publ_author_footnote
    _publ_author_address
    'Park, Ki-Min' .
;
Department of Chemistry & Research Institute of Natural Science,
Gyeongsang National University, Jinju 660-701, Republic of Korea
;
    'Kang, Youngjin' .
;
Division of Science Education,
Kangwon National University, Chuncheon 200-701, Republic of Korea
;
