# Supplementary material for: 10-(1,3-Benzothia­zol-2-yl)-1,1,7,7-tetra­methyl-2,3,6,7-tetra­hydro-1H,5H,11H-pyrano[3,2-g]pyrido[3,2,1-hi]quinoline
Source: Acta Crystallogr Sect E Struct Rep Online. 2010 Mar 27;66(Pt 4):o963. doi: 10.1107/S1600536810011086 (PMC2983933; doi:10.1107/S1600536810011086)
Supplement: Supplementary file 2 [file e-66-0o963-Isup2.hkl]

# 
# h,k,l, Fc-squared, Fo-squared, sigma(Fo-squared) and status flag 
# 
data_I
_shelx_title ' C545T in P2(1)/n     ->        P21/c' 
_shelx_refln_list_code          4 
_shelx_F_calc_maximum      233.43 
_exptl_crystal_F_000       912.00 
_reflns_d_resolution_high  0.8108 
 
loop_ 
 _symmetry_equiv_pos_as_xyz 
 'x, y, z' 
 '-x, y+1/2, -z+1/2' 
 '-x, -y, -z' 
 'x, -y-1/2, z-1/2' 
 
_cell_length_a     9.2180 
_cell_length_b    13.7079 
_cell_length_c    18.6885 
_cell_angle_alpha  90.000 
_cell_angle_beta  115.890 
_cell_angle_gamma  90.000 
 
_shelx_F_squared_multiplier     1.000 
 
loop_ 
 _refln_index_h 
 _refln_index_k 
 _refln_index_l 
 _refln_F_squared_calc 
 _refln_F_squared_meas 
 _refln_F_squared_sigma 
 _refln_observed_status 
   1   0   0     3013.62     2788.33     62.65 o 
   2   0   0       94.88       69.88      2.20 o 
   3   0   0      508.12      445.29      4.91 o 
   4   0   0     1192.26     1199.76     22.13 o 
   5   0   0     2300.74     2290.36     48.36 o 
   6   0   0       23.59       24.24      3.22 o 
   7   0   0       57.12       51.49      4.43 o 
   8   0   0     4134.86     4124.12     52.58 o 
   9   0   0      516.38      506.51     17.01 o 
  10   0   0      222.35      259.30     14.35 o 
   1   1   0     8395.08     7787.50     31.86 o 
   2   1   0      986.00      940.01     17.52 o 
   3   1   0       19.44       19.66      2.09 o 
   4   1   0     1447.16     1533.10     13.98 o 
   5   1   0       36.04       59.56      2.03 o 
   6   1   0      265.12      251.63      4.63 o 
   7   1   0      308.20      301.68      5.57 o 
   8   1   0      151.33      150.81      4.89 o 
   9   1   0      552.74      576.82     17.29 o 
  10   1   0       88.64       89.33      7.46 o 
   0   2   0        0.78        3.69      1.09 o 
   1   2   0      211.98      208.83      1.76 o 
   2   2   0      320.19      352.75      4.53 o 
   3   2   0     1153.88     1153.97     11.80 o 
   4   2   0        2.11       12.04      1.29 o 
   5   2   0      332.27      359.45      4.24 o 
   6   2   0      132.75      132.90      3.40 o 
   7   2   0     2056.40     2071.11     30.11 o 
   8   2   0       11.19        7.83      2.57 o 
   9   2   0      165.86      166.90      9.02 o 
  10   2   0        1.58        4.81      4.95 o 
   1   3   0     1638.45     1631.17      8.24 o 
   2   3   0     3424.38     3497.03     37.40 o 
   3   3   0       94.75      140.48      3.91 o 
   4   3   0     2741.64     3009.20     55.69 o 
   5   3   0     1113.61     1090.85     10.02 o 
   6   3   0      126.66      133.71      3.40 o 
   7   3   0       24.81       30.42      2.92 o 
   8   3   0      246.15      257.40      5.68 o 
   9   3   0      218.98      233.07      8.88 o 
  10   3   0       23.27       29.45      8.34 o 
   0   4   0     1845.38     1742.15     14.42 o 
   1   4   0      520.16      543.85     13.05 o 
   2   4   0      923.72      823.37      7.79 o 
   3   4   0      190.23      192.12      4.02 o 
   4   4   0       59.83       78.12      1.38 o 
   5   4   0     2490.22     2463.41     44.03 o 
   6   4   0       59.13       57.04      3.00 o 
   7   4   0       24.84       24.97      2.70 o 
   8   4   0      575.24      589.82     13.59 o 
   9   4   0      159.11      162.18      7.87 o 
   1   5   0     3435.82     3469.29     68.84 o 
   2   5   0      935.73     1037.67     15.70 o 
   3   5   0     1130.48     1318.32     22.51 o 
   4   5   0      377.12      376.91      4.85 o 
   5   5   0      542.32      520.98      6.21 o 
   6   5   0       14.64       26.69      2.51 o 
   7   5   0        0.52       -3.56      1.78 o 
   8   5   0      157.84      151.42      5.69 o 
   9   5   0        9.06        2.73      5.88 o 
   0   6   0       98.67      102.76      4.71 o 
   1   6   0      541.58      583.72      7.24 o 
   2   6   0     1413.08     1604.26     35.40 o 
   3   6   0      275.65      311.54      4.22 o 
   4   6   0      133.58      153.29      4.00 o 
   5   6   0      491.52      478.10     12.80 o 
   6   6   0        3.08        5.35      2.37 o 
   7   6   0      124.15      134.28      4.40 o 
   8   6   0      297.92      304.41      7.55 o 
   9   6   0       95.62       93.27     10.04 o 
   1   7   0      158.62      162.25      4.58 o 
   2   7   0       42.74       56.33      2.94 o 
   3   7   0      383.00      391.54     10.19 o 
   4   7   0      993.11      970.69     27.09 o 
   5   7   0      184.28      183.71      4.38 o 
   6   7   0       40.34       52.47      3.25 o 
   7   7   0      537.64      510.92     12.29 o 
   8   7   0        8.60        7.42      3.82 o 
   9   7   0      219.94      202.80     13.32 o 
   0   8   0     3638.31     3606.67     29.38 o 
   1   8   0        2.40        6.43      2.21 o 
   2   8   0      910.94      921.56     10.56 o 
   3   8   0     1195.75     1173.93     32.15 o 
   4   8   0        9.72        8.23      2.84 o 
   5   8   0      582.68      513.74     26.81 o 
   6   8   0      237.25      211.39      6.58 o 
   7   8   0      394.74      379.42     15.99 o 
   8   8   0      153.51      160.23     10.93 o 
   9   8   0       46.43       56.64      9.63 o 
   1   9   0      475.81      471.46      8.35 o 
   2   9   0      206.15      227.64      6.59 o 
   3   9   0       24.88       24.48      2.68 o 
   4   9   0       48.73       52.08      4.39 o 
   5   9   0      184.78      161.67      6.83 o 
   6   9   0      100.64       90.02     10.80 o 
   7   9   0       66.91       79.03      4.97 o 
   8   9   0       39.46       33.89      7.52 o 
   0  10   0     2388.82     2395.50     27.19 o 
   1  10   0        4.63        4.78      2.82 o 
   2  10   0        2.87        1.47      2.56 o 
   3  10   0      682.22      674.14      8.69 o 
   4  10   0        0.69       -1.66      2.86 o 
   5  10   0     1428.65     1268.72     44.41 o 
   6  10   0      104.02       94.37      6.25 o 
   7  10   0      398.55      411.18     29.62 o 
   8  10   0      193.80      199.13     10.62 o 
   1  11   0      779.68      782.38     14.35 o 
   2  11   0       81.05       72.08      4.67 o 
   3  11   0       42.73       51.05      4.83 o 
   4  11   0     1789.36     1712.13     89.65 o 
   5  11   0      427.86      376.16     11.34 o 
   6  11   0      603.68      586.27     16.02 o 
   7  11   0      196.80      191.30     19.00 o 
   0  12   0     1223.31     1149.41     21.32 o 
   1  12   0        7.40        3.74      3.21 o 
   2  12   0      113.56      113.63      5.59 o 
   3  12   0       41.42       44.12      4.97 o 
   4  12   0       52.69       54.72      5.46 o 
   5  12   0       64.16       63.93      5.86 o 
   6  12   0      172.93      187.57     13.73 o 
   7  12   0       13.69        0.95      4.59 o 
   1  13   0      723.48      704.21     20.94 o 
   2  13   0      255.38      250.64      8.14 o 
   3  13   0       10.47        8.06      3.74 o 
   4  13   0       34.79       48.16      8.47 o 
   5  13   0       17.82       32.54     13.70 o 
   6  13   0       10.63        8.18      4.66 o 
   0  14   0     3094.48     3127.69     38.20 o 
   1  14   0      274.74      308.95     12.54 o 
   2  14   0      324.19      315.44      9.93 o 
   3  14   0      388.52      380.99     11.04 o 
   4  14   0       26.58       28.43      4.71 o 
   5  14   0      211.40      210.84      8.96 o 
   1  15   0       69.70       75.38      5.97 o 
   2  15   0       35.85       28.94      5.51 o 
   3  15   0        0.16       -2.17      3.67 o 
   4  15   0      144.07      154.82      8.23 o 
   0  16   0       83.06       81.04      9.77 o 
   1  16   0      600.50      636.39     14.03 o 
   2  16   0        3.38       -0.80      4.48 o 
   3  16   0        3.55        1.89      5.02 o 
 -10   1   1      133.14      166.99      8.60 o 
  -9   1   1       63.82       73.75      4.15 o 
  -8   1   1        1.93        0.24      2.21 o 
  -7   1   1      385.51      395.39      7.80 o 
  -6   1   1       33.88       47.34      2.61 o 
  -5   1   1      127.08      128.20      2.11 o 
  -4   1   1      682.59      582.71     14.98 o 
  -3   1   1      130.88      120.37      2.28 o 
  -2   1   1       58.90       72.19      1.50 o 
  -1   1   1       58.28       55.28      0.82 o 
   0   1   1     1297.94     1179.54      9.16 o 
   1   1   1      611.83      610.64      8.73 o 
   2   1   1     2515.52     2383.35     25.37 o 
   3   1   1      699.08      714.23      3.83 o 
   4   1   1      275.56      272.81      3.79 o 
   5   1   1      406.07      423.83      7.21 o 
   6   1   1      343.27      347.33      5.40 o 
   7   1   1      197.36      194.81      5.66 o 
   8   1   1      633.76      646.09     23.03 o 
   9   1   1       13.99       13.02      4.76 o 
 -10   2   1      102.70      105.78      7.49 o 
  -9   2   1      258.60      267.85      7.22 o 
  -8   2   1       50.77       52.27      3.38 o 
  -7   2   1     2491.96     2538.54     36.82 o 
  -6   2   1      551.24      455.07      6.24 o 
  -5   2   1      216.03      171.65      3.38 o 
  -4   2   1      198.78      224.54      5.71 o 
  -3   2   1       80.86       86.11      1.96 o 
  -2   2   1     1252.28     1176.71     17.44 o 
  -1   2   1     2529.70     2525.41     40.20 o 
   0   2   1      292.35      290.37      7.14 o 
   1   2   1    30127.03    27832.49    400.39 o 
   2   2   1     3784.11     3732.69     30.30 o 
   3   2   1     4213.55     3988.92     55.74 o 
   4   2   1     3672.31     3974.68     32.27 o 
   5   2   1     1629.18     1663.40     21.45 o 
   6   2   1      229.67      249.11      4.12 o 
   7   2   1      173.30      186.74      4.72 o 
   8   2   1      203.25      213.93      8.19 o 
   9   2   1        4.70       -4.45      4.17 o 
 -10   3   1       29.36       36.76      8.75 o 
  -9   3   1        5.99        5.74      4.30 o 
  -8   3   1       25.59       39.87      3.22 o 
  -7   3   1      491.79      531.71      8.51 o 
  -6   3   1     2514.25     2395.65     32.14 o 
  -5   3   1     1464.58     1545.81     21.99 o 
  -4   3   1       62.87       87.84      2.46 o 
  -3   3   1      774.09      752.55      5.36 o 
  -2   3   1      702.18      692.12      5.57 o 
  -1   3   1      138.04      163.77      2.43 o 
   1   3   1     2858.28     3011.90     24.63 o 
   2   3   1      903.28      903.11     16.70 o 
   3   3   1     2629.42     2849.25     43.13 o 
   4   3   1     2711.39     2630.98     45.87 o 
   5   3   1       20.25       23.31      1.90 o 
   6   3   1      145.40      137.88      3.80 o 
   7   3   1       12.93        8.22      2.29 o 
   8   3   1       52.38       49.00      5.26 o 
   9   3   1       77.19       78.26      6.74 o 
 -10   4   1        1.51        6.63      6.70 o 
  -9   4   1       11.75       13.12      4.20 o 
  -8   4   1        0.19        0.17      2.40 o 
  -7   4   1       13.24       10.80      2.41 o 
  -6   4   1       56.04       64.93      3.07 o 
  -5   4   1      291.55      320.33      4.68 o 
  -4   4   1      110.32      114.84      2.82 o 
  -3   4   1     1053.03     1049.36     21.24 o 
  -2   4   1      291.16      276.93      3.42 o 
  -1   4   1      953.71      947.46      7.48 o 
   0   4   1      630.92      681.77      8.65 o 
   1   4   1      382.45      383.18      3.86 o 
   2   4   1      811.31      805.82     13.17 o 
   3   4   1       35.22       69.58      2.69 o 
   4   4   1       59.15       51.19      1.98 o 
   5   4   1       47.70       46.18      2.66 o 
   6   4   1      111.69      121.61      3.70 o 
   7   4   1      250.45      245.58      7.49 o 
   8   4   1      424.29      427.67     10.81 o 
   9   4   1       50.47       50.97      5.77 o 
  -9   5   1      163.48      184.84     12.71 o 
  -8   5   1        0.58        1.18      2.41 o 
  -7   5   1      254.49      237.41      7.12 o 
  -6   5   1       88.32       99.76      3.53 o 
  -5   5   1     1768.12     1678.98     33.79 o 
  -4   5   1      113.07       84.01      2.14 o 
  -3   5   1     2341.40     2518.18     29.10 o 
  -2   5   1     1396.06     1430.55     24.98 o 
  -1   5   1      308.07      263.09      4.58 o 
   0   5   1      353.89      340.80      5.12 o 
   1   5   1     1166.00     1192.45     14.48 o 
   2   5   1     1683.99     1918.74     27.10 o 
   3   5   1        4.94        5.93      0.91 o 
   4   5   1       46.24       56.01      2.48 o 
   5   5   1       50.39       62.17      2.99 o 
   6   5   1      419.85      420.02     15.94 o 
   7   5   1       39.46       40.77      3.19 o 
   8   5   1        6.35        0.36      3.89 o 
   9   5   1       17.04       23.97      5.19 o 
  -9   6   1       27.42       31.01      5.29 o 
  -8   6   1       52.61       58.47      4.36 o 
  -7   6   1        0.07       -2.24      2.09 o 
  -6   6   1      290.40      252.58      5.69 o 
  -5   6   1     1161.80     1118.98     26.61 o 
  -4   6   1       17.49       13.73      1.40 o 
  -3   6   1       60.24       42.12      2.07 o 
  -2   6   1      519.29      521.12      6.73 o 
  -1   6   1     1068.04     1104.92      9.87 o 
   0   6   1        1.25        9.56      1.86 o 
   1   6   1       14.45       17.67      1.62 o 
   2   6   1       13.07       46.63      1.93 o 
   3   6   1      503.78      453.86      5.71 o 
   4   6   1      705.70      721.59     14.77 o 
   5   6   1      604.15      567.50     11.70 o 
   6   6   1      881.04      861.92     26.05 o 
   7   6   1      142.82      149.25      4.40 o 
   8   6   1       73.46       75.62      5.94 o 
   9   6   1        2.19       -3.83      6.08 o 
  -9   7   1        7.79        7.27     10.93 o 
  -8   7   1        2.36        3.76      3.70 o 
  -7   7   1       41.46       39.52      4.58 o 
  -6   7   1       91.06       98.52      3.71 o 
  -5   7   1      353.69      369.42     14.74 o 
  -4   7   1       27.84       26.46      2.60 o 
  -3   7   1      193.58      218.48      4.31 o 
  -2   7   1      735.52      826.60     10.38 o 
  -1   7   1      277.30      296.21      5.81 o 
   0   7   1     1161.58     1135.03     17.42 o 
   1   7   1      686.41      734.60     38.30 o 
   2   7   1     3243.17     3201.60    148.71 o 
   3   7   1       71.82       81.83      3.09 o 
   4   7   1        0.62        1.43      2.39 o 
   5   7   1      365.99      366.09      7.08 o 
   6   7   1       73.79       60.89      3.36 o 
   7   7   1       10.55       17.62      2.79 o 
   8   7   1       65.74       68.83      6.07 o 
   9   7   1        5.17       18.79      7.79 o 
  -9   8   1       43.25       59.51      6.49 o 
  -8   8   1       45.28       64.92      6.15 o 
  -7   8   1      227.20      242.46      8.93 o 
  -6   8   1       41.61       39.28      4.52 o 
  -5   8   1        9.88        7.68      2.41 o 
  -4   8   1      194.47      192.67      6.21 o 
  -3   8   1      537.00      519.00      6.81 o 
  -2   8   1     4176.77     4315.17     25.80 o 
  -1   8   1        7.09        5.12      2.13 o 
   0   8   1      185.34      189.99      5.31 o 
   1   8   1      537.01      580.97      8.59 o 
   2   8   1       97.60      109.53      5.77 o 
   3   8   1      143.81      168.39      6.63 o 
   4   8   1        7.11        6.16      5.23 o 
   5   8   1        4.83        8.80      3.14 o 
   6   8   1      201.31      174.77      7.41 o 
   7   8   1       42.75       37.67      3.99 o 
   8   8   1       69.46       73.33      6.20 o 
  -8   9   1       79.60       92.87     14.34 o 
  -7   9   1      586.95      576.41     29.63 o 
  -6   9   1        2.86        4.27      2.68 o 
  -5   9   1      213.75      204.96      7.10 o 
  -4   9   1      214.76      183.14     10.01 o 
  -3   9   1      343.76      374.17      8.94 o 
  -2   9   1      414.59      396.84      7.12 o 
  -1   9   1       51.78       44.84      3.71 o 
   0   9   1        6.75        2.32      2.25 o 
   1   9   1       67.99       57.39      3.74 o 
   2   9   1       57.15       54.75      3.86 o 
   3   9   1       72.95       78.61      4.85 o 
   4   9   1        1.24       -1.48      2.70 o 
   5   9   1       48.79       50.18      4.78 o 
   6   9   1       79.96       72.15      5.48 o 
   7   9   1      164.59      161.70     11.58 o 
   8   9   1       28.46       26.24      7.38 o 
  -8  10   1       36.30       41.63      6.01 o 
  -7  10   1        1.75       -2.06      3.87 o 
  -6  10   1        6.71       11.83      4.18 o 
  -5  10   1     1369.60     1235.85     54.59 o 
  -4  10   1       55.74       55.49      4.58 o 
  -3  10   1      404.89      393.22      8.82 o 
  -2  10   1        0.39        1.23      2.46 o 
  -1  10   1      834.46      825.51     17.90 o 
   0  10   1      670.21      662.62     10.46 o 
   1  10   1        8.05       11.65      2.83 o 
   2  10   1       20.39       25.71      3.39 o 
   3  10   1     1044.09     1076.29     14.64 o 
   4  10   1       72.20       67.32      5.23 o 
   5  10   1      170.99      142.40     12.91 o 
   6  10   1       17.50       21.53      4.48 o 
   7  10   1      474.28      462.15     11.74 o 
   8  10   1        5.39        9.03      5.06 o 
  -7  11   1      260.85      259.49      9.64 o 
  -6  11   1       41.42       48.66      5.73 o 
  -5  11   1       12.70       29.01      6.63 o 
  -4  11   1       25.61       17.66      3.89 o 
  -3  11   1       72.17       66.44      4.85 o 
  -2  11   1        1.38        0.45      2.31 o 
  -1  11   1       97.85       98.09      5.64 o 
   0  11   1      282.30      272.46      7.56 o 
   1  11   1        0.09       -5.70      6.08 o 
   2  11   1       82.74       86.43      5.13 o 
   3  11   1      260.58      279.90     24.84 o 
   4  11   1        0.67        0.01      3.09 o 
   5  11   1      129.10      133.28      6.69 o 
   6  11   1        0.00       -3.34      3.64 o 
   7  11   1       68.66       68.21      7.17 o 
  -7  12   1      392.18      380.46     11.57 o 
  -6  12   1      232.82      238.24     17.08 o 
  -5  12   1       23.75       22.74      4.24 o 
  -4  12   1        4.03        9.42      3.84 o 
  -3  12   1      229.06      230.43      7.94 o 
  -2  12   1      209.86      213.83      7.85 o 
  -1  12   1        3.52        3.82      3.12 o 
   0  12   1      100.99       96.28      5.77 o 
   1  12   1       67.57       68.00      5.09 o 
   2  12   1      551.68      551.57     34.57 o 
   3  12   1      380.32      384.59     10.00 o 
   4  12   1       62.24       65.14      5.55 o 
   5  12   1      103.77       94.90      8.10 o 
   6  12   1      170.38      178.61     10.73 o 
  -6  13   1      147.90      155.87      9.02 o 
  -5  13   1      131.31      122.45      7.03 o 
  -4  13   1       47.21       44.00      6.94 o 
  -3  13   1      105.54      104.38      6.23 o 
  -2  13   1      757.25      759.46     18.05 o 
  -1  13   1     2189.34     2201.71     21.83 o 
   0  13   1      884.36      883.55     14.11 o 
   1  13   1       22.39       20.42      4.22 o 
   2  13   1        5.59        0.02      3.67 o 
   3  13   1      292.06      294.90      9.28 o 
   4  13   1      131.93      141.67      7.17 o 
   5  13   1       19.52       21.12      4.78 o 
   6  13   1      120.14      124.40      7.82 o 
  -5  14   1      166.64      161.99      8.43 o 
  -4  14   1      332.08      310.79     10.16 o 
  -3  14   1      157.87      167.07      7.77 o 
  -2  14   1       79.31       71.31      4.97 o 
  -1  14   1       46.82       51.85      5.56 o 
   0  14   1      233.38      254.98      8.47 o 
   1  14   1      177.60      169.61     15.03 o 
   2  14   1      107.10      110.66      6.88 o 
   3  14   1        3.21        0.71      4.02 o 
   4  14   1        5.18        8.46      4.42 o 
   5  14   1       48.99       61.29      6.52 o 
  -4  15   1        1.75        1.64      4.20 o 
  -3  15   1       47.83       63.16      6.40 o 
  -2  15   1        4.21       -2.42      5.77 o 
  -1  15   1       25.53       30.71      5.07 o 
   0  15   1       32.06       35.55      6.83 o 
   1  15   1       29.14       33.91      5.48 o 
   2  15   1       13.88        9.00      4.68 o 
   3  15   1        6.46        6.09      4.31 o 
   4  15   1       39.67       48.61      9.43 o 
  -3  16   1       99.15       99.54      7.79 o 
  -2  16   1      321.31      341.87     11.28 o 
  -1  16   1       67.67       80.24      7.05 o 
   0  16   1       31.18       31.86      5.63 o 
   1  16   1      385.76      405.20     11.57 o 
   2  16   1     1452.29     1518.43     22.12 o 
   3  16   1       58.58       67.57      9.63 o 
 -10   0   2      103.77       98.87      9.84 o 
  -9   0   2      442.39      484.45     11.06 o 
  -8   0   2      198.06      190.93      6.90 o 
  -7   0   2      234.31      201.28      6.45 o 
  -6   0   2      788.50      757.62     23.81 o 
  -5   0   2      597.86      669.66     16.54 o 
  -4   0   2      170.07      260.81     10.52 o 
  -3   0   2      287.84      229.10      3.89 o 
  -2   0   2     3801.08     3659.27    105.84 o 
  -1   0   2    23470.35    21419.87    114.93 o 
   0   0   2     3233.88     3032.94     15.51 o 
   1   0   2      349.46      312.31      3.02 o 
   2   0   2     4807.50     4538.61     54.27 o 
   3   0   2      242.56      246.77      5.40 o 
   4   0   2      933.18      920.04     22.26 o 
   5   0   2       92.69      100.43      3.22 o 
   6   0   2       25.78       21.89      3.20 o 
   7   0   2     3749.31     3673.97     38.95 o 
   8   0   2     1423.77     1408.44     26.58 o 
   9   0   2       14.73        6.01      6.29 o 
 -10   1   2      160.70      167.52      8.36 o 
  -9   1   2       97.55       93.35      4.23 o 
  -8   1   2        3.48        9.04      2.44 o 
  -7   1   2      472.00      460.52      6.97 o 
  -6   1   2        5.98        0.83      1.37 o 
  -5   1   2     1835.89     1803.46     26.84 o 
  -4   1   2     2914.78     3113.09     43.47 o 
  -3   1   2      585.64      540.07      6.87 o 
  -2   1   2     3070.93     3082.40     44.49 o 
  -1   1   2     8699.78     7959.99     58.45 o 
   0   1   2     5989.88     5561.98     77.97 o 
   1   1   2     4332.74     4385.59     52.16 o 
   2   1   2      133.35      138.93      1.88 o 
   3   1   2       70.24       65.60      1.50 o 
   4   1   2      238.51      212.74      2.66 o 
   5   1   2       25.25       35.08      1.73 o 
   6   1   2      451.20      440.05      6.02 o 
   7   1   2      143.57      154.12     10.18 o 
   8   1   2     1117.99     1112.19     16.84 o 
   9   1   2       22.61       23.71      5.29 o 
 -10   2   2       82.41       86.91      9.57 o 
  -9   2   2        1.30       -0.56      2.32 o 
  -8   2   2     1453.20     1455.56     15.00 o 
  -7   2   2     1139.28     1127.80     11.89 o 
  -6   2   2      397.94      417.59      6.23 o 
  -5   2   2      839.03      808.22      9.38 o 
  -4   2   2      498.51      487.46      6.86 o 
  -3   2   2      208.53      230.71      2.87 o 
  -2   2   2     2479.78     2626.21     19.64 o 
  -1   2   2     3708.10     3571.12     51.23 o 
   0   2   2     4383.89     4228.24    126.47 o 
   1   2   2    19311.53    18293.16    383.77 o 
   2   2   2      866.00      897.39     14.76 o 
   3   2   2     1763.25     1875.00     19.74 o 
   4   2   2      842.36      848.50      8.62 o 
   5   2   2        1.82        0.98      1.37 o 
   6   2   2      109.85      114.63      3.23 o 
   7   2   2        0.00       -0.97      3.18 o 
   8   2   2        0.61        1.38      3.84 o 
   9   2   2        3.01        9.25      4.92 o 
 -10   3   2      122.30      172.25     12.23 o 
  -9   3   2        4.07        1.70      6.01 o 
  -8   3   2      151.33      152.87      4.65 o 
  -7   3   2     1507.31     1444.34     11.19 o 
  -6   3   2       12.61       10.34      2.00 o 
  -5   3   2     4494.18     4704.94     59.71 o 
  -4   3   2        5.65        4.41      1.24 o 
  -3   3   2      220.47      207.54      3.89 o 
  -2   3   2     1506.56     1405.70     14.39 o 
  -1   3   2      182.08      215.40      2.23 o 
   0   3   2     9408.71     9226.25    227.60 o 
   1   3   2    23443.04    22117.11    503.45 o 
   2   3   2      517.94      543.38     17.42 o 
   3   3   2     5205.37     5568.11     89.12 o 
   4   3   2      205.35      254.36      2.94 o 
   5   3   2      146.95      172.86      4.47 o 
   6   3   2        2.47        1.95      1.70 o 
   7   3   2       90.61       93.17      4.77 o 
   8   3   2      179.24      172.58      7.56 o 
   9   3   2      479.92      510.51     12.96 o 
 -10   4   2      187.47      183.46     12.50 o 
  -9   4   2      118.30      122.07      5.51 o 
  -8   4   2      427.47      423.29      6.97 o 
  -7   4   2      456.70      391.11     10.38 o 
  -6   4   2      838.39      811.24     10.84 o 
  -5   4   2      141.37      142.09      3.40 o 
  -4   4   2       44.50       53.48      2.18 o 
  -3   4   2     1567.92     1505.71     19.11 o 
  -2   4   2      541.19      588.30     10.76 o 
  -1   4   2      522.19      509.70      4.72 o 
   0   4   2      783.47      811.32     35.63 o 
   1   4   2     1772.64     1866.29     61.87 o 
   2   4   2     1587.17     1517.50     31.08 o 
   3   4   2      685.26      792.80     18.14 o 
   4   4   2      186.21      224.47      3.55 o 
   5   4   2     1870.54     1878.09     27.07 o 
   6   4   2     1294.13     1258.47     19.41 o 
   7   4   2       54.87       58.46      3.99 o 
   8   4   2      301.40      304.74      9.67 o 
   9   4   2        0.11       -4.31      4.49 o 
 -10   5   2       69.12       74.04      6.79 o 
  -9   5   2       63.32       61.21      4.72 o 
  -8   5   2       13.57       11.75      3.67 o 
  -7   5   2       11.80       15.63      2.43 o 
  -6   5   2      118.36       99.01      3.45 o 
  -5   5   2        1.90        5.39      1.67 o 
  -4   5   2        0.76        3.31      0.99 o 
  -3   5   2     2091.62     2388.93     19.11 o 
  -2   5   2     1877.60     2017.74     58.76 o 
  -1   5   2     2362.60     2353.67     54.41 o 
   0   5   2      120.19      102.05      2.59 o 
   1   5   2      100.97      108.53      3.31 o 
   2   5   2      211.84      265.60      7.44 o 
   3   5   2       76.26       65.24      1.98 o 
   4   5   2       39.09       46.66      2.45 o 
   5   5   2      210.62      254.91     14.14 o 
   6   5   2     1216.93     1200.62     25.98 o 
   7   5   2      154.96      150.88      5.42 o 
   8   5   2       49.36       56.85      6.29 o 
   9   5   2        8.80        9.35      4.61 o 
  -9   6   2       25.11       20.91      3.88 o 
  -8   6   2       53.96       62.35      5.43 o 
  -7   6   2      226.13      209.45     11.31 o 
  -6   6   2     1026.45      940.99     20.66 o 
  -5   6   2       26.14       30.61      2.35 o 
  -4   6   2        0.09        2.25      1.29 o 
  -3   6   2     2873.70     3083.40     33.13 o 
  -2   6   2     1064.02     1158.60      9.96 o 
  -1   6   2       23.57       31.71      1.96 o 
   0   6   2       88.35       97.61      2.81 o 
   1   6   2     1004.07     1085.23     26.87 o 
   2   6   2      150.39       94.09      2.42 o 
   3   6   2      151.63      148.52     12.23 o 
   4   6   2       75.17       72.96      2.93 o 
   5   6   2      577.82      624.03     23.00 o 
   6   6   2       97.87       98.27      3.79 o 
   7   6   2       21.87       20.61      3.04 o 
   8   6   2       37.42       48.41      5.82 o 
   9   6   2       97.03       99.83     10.66 o 
  -9   7   2      305.30      337.89      8.66 o 
  -8   7   2       21.45       24.24      5.23 o 
  -7   7   2      466.07      495.59     19.10 o 
  -6   7   2        1.37       -0.11      1.95 o 
  -5   7   2      707.22      687.02     19.16 o 
  -4   7   2      110.61      106.22      3.93 o 
  -3   7   2      609.97      636.29     18.85 o 
  -2   7   2        3.19       23.85      2.18 o 
  -1   7   2      265.25      241.68      8.30 o 
   0   7   2      988.34     1023.36      8.57 o 
   1   7   2      444.42      436.04      7.83 o 
   2   7   2      476.44      540.22     11.36 o 
   3   7   2      626.23      672.15      8.62 o 
   4   7   2        0.83        0.22      2.48 o 
   5   7   2      101.60       98.13      3.70 o 
   6   7   2        2.18        0.04      2.34 o 
   7   7   2        3.85       -4.87      2.43 o 
   8   7   2       63.63       72.92      8.17 o 
  -9   8   2       64.89       86.81      7.69 o 
  -8   8   2       81.69       84.69      6.63 o 
  -7   8   2      141.69      163.96      5.84 o 
  -6   8   2      707.31      730.68     24.11 o 
  -5   8   2      349.37      365.73     16.90 o 
  -4   8   2      166.24      181.10      4.99 o 
  -3   8   2     1162.83     1168.44     14.42 o 
  -2   8   2     1025.76     1138.54      9.79 o 
  -1   8   2     1744.87     1606.64     13.94 o 
   0   8   2     1691.40     1700.77     14.47 o 
   1   8   2      468.11      459.76     20.84 o 
   2   8   2      229.87      225.69      6.67 o 
   3   8   2        4.57        4.80      1.52 o 
   4   8   2      231.98      229.57      6.79 o 
   5   8   2      311.44      285.44      8.03 o 
   6   8   2      481.18      432.79     21.52 o 
   7   8   2       28.84       26.21      3.83 o 
   8   8   2        1.21        9.09      6.56 o 
  -9   9   2        8.22       14.14      7.24 o 
  -8   9   2       28.48       33.94      5.94 o 
  -7   9   2      251.82      251.69     19.06 o 
  -6   9   2       18.04       22.52      3.29 o 
  -5   9   2      180.06      156.00      6.39 o 
  -4   9   2       25.83       29.00      3.85 o 
  -3   9   2      429.76      435.22      6.76 o 
  -2   9   2       14.41       14.04      2.38 o 
  -1   9   2       14.60       20.49      3.04 o 
   0   9   2       86.19       88.05      6.97 o 
   1   9   2      234.91      244.45     17.49 o 
   2   9   2      134.25      131.11      5.20 o 
   3   9   2       10.78       19.34      2.65 o 
   4   9   2       51.60       67.58      4.74 o 
   5   9   2       43.07       44.90      4.70 o 
   6   9   2      145.44      149.24      6.93 o 
   7   9   2        0.27        5.56      4.33 o 
   8   9   2       15.14       14.83      7.45 o 
  -8  10   2      282.32      282.18     11.61 o 
  -7  10   2        0.55        1.39      3.27 o 
  -6  10   2      221.57      210.48      9.16 o 
  -5  10   2        5.72       11.39      4.41 o 
  -4  10   2      438.43      388.49     20.16 o 
  -3  10   2      767.10      755.51      9.84 o 
  -2  10   2        0.02       -0.77      1.98 o 
  -1  10   2      251.16      227.80      6.65 o 
   0  10   2      139.24      127.84      5.29 o 
   1  10   2      424.16      408.39     15.13 o 
   2  10   2      860.40      876.92     12.04 o 
   3  10   2      796.60      717.55     20.43 o 
   4  10   2       62.84       65.04      6.01 o 
   5  10   2       92.07       77.37      5.68 o 
   6  10   2        0.66       -3.83      3.24 o 
   7  10   2       62.05       64.76      6.27 o 
  -8  11   2        9.43       11.34      5.05 o 
  -7  11   2     1117.96     1100.91     34.03 o 
  -6  11   2       22.73       20.04      4.61 o 
  -5  11   2      822.91      728.44     51.07 o 
  -4  11   2       40.57       47.24      4.79 o 
  -3  11   2      124.36      116.75      6.73 o 
  -2  11   2      868.15      774.80      9.85 o 
  -1  11   2      123.22      118.08      7.52 o 
   0  11   2      747.10      716.82     15.65 o 
   1  11   2     3097.01     3049.65     23.14 o 
   2  11   2       43.63       53.15      4.64 o 
   3  11   2     2430.14     2288.09    143.35 o 
   4  11   2       56.06       53.38      5.00 o 
   5  11   2       12.07        4.82      4.68 o 
   6  11   2      104.78      106.47      6.85 o 
   7  11   2       59.10       62.76      6.49 o 
  -7  12   2       88.19       94.61      7.21 o 
  -6  12   2        4.01       -1.52      4.06 o 
  -5  12   2       51.66       41.41      6.18 o 
  -4  12   2       11.83       12.99      3.84 o 
  -3  12   2      377.34      349.76      9.44 o 
  -2  12   2        5.32        2.04      2.42 o 
  -1  12   2      213.12      209.46      7.26 o 
   0  12   2      653.58      655.34     11.69 o 
   1  12   2       62.43       66.54      5.12 o 
   2  12   2      327.01      300.25      8.45 o 
   3  12   2       36.95       40.02      4.89 o 
   4  12   2       30.97       26.08      4.78 o 
   5  12   2       32.77       39.96      9.74 o 
   6  12   2        3.95        6.64      4.27 o 
  -6  13   2        0.96       -7.84      4.08 o 
  -5  13   2       72.36       78.40      6.05 o 
  -4  13   2      421.50      395.89     10.85 o 
  -3  13   2      307.70      294.22      9.37 o 
  -2  13   2       12.09       10.41      3.07 o 
  -1  13   2      114.79      118.36      6.33 o 
   0  13   2     2497.36     2467.39     30.20 o 
   1  13   2      730.95      755.89     14.69 o 
   2  13   2      100.99      103.75      7.52 o 
   3  13   2        3.92        7.08      4.30 o 
   4  13   2      133.85      146.86      8.03 o 
   5  13   2       95.48       96.35      9.87 o 
   6  13   2        4.88       -2.54      4.66 o 
  -6  14   2        2.36       -3.83      4.30 o 
  -5  14   2      113.36      110.24      7.14 o 
  -4  14   2       13.00       12.73      4.41 o 
  -3  14   2      355.94      347.92     14.35 o 
  -2  14   2      294.96      306.97      7.69 o 
  -1  14   2      399.78      387.83     10.33 o 
   0  14   2      692.17      690.60     18.45 o 
   1  14   2       75.48       69.41      5.71 o 
   2  14   2      528.13      525.47     13.84 o 
   3  14   2      218.38      213.51      8.52 o 
   4  14   2       18.49       16.06      4.77 o 
   5  14   2      232.76      239.89     13.70 o 
  -5  15   2        0.12        1.82      4.88 o 
  -4  15   2       50.19       60.30      6.52 o 
  -3  15   2       69.03       78.38      6.13 o 
  -2  15   2      509.31      523.49     13.49 o 
  -1  15   2       16.64       26.27      5.74 o 
   0  15   2      609.92      625.69     19.85 o 
   1  15   2      107.18      121.54      7.21 o 
   2  15   2       19.44       28.80      5.16 o 
   3  15   2       43.21       47.32      7.04 o 
   4  15   2       52.88       78.05      6.77 o 
  -3  16   2       27.57       24.33      6.35 o 
  -2  16   2      159.92      170.47      8.53 o 
  -1  16   2       55.51       78.71      6.81 o 
   0  16   2      274.30      263.56      9.78 o 
   1  16   2       16.25       18.59      5.98 o 
   2  16   2      129.40      131.60      7.86 o 
 -10   1   3       41.78       34.66      4.26 o 
  -9   1   3        1.52        0.71      2.37 o 
  -8   1   3      845.37      877.63      9.30 o 
  -7   1   3      363.93      369.41      5.79 o 
  -6   1   3       86.15       90.99      2.55 o 
  -5   1   3      210.55      193.53      5.79 o 
  -4   1   3    16067.36    16368.84    176.67 o 
  -3   1   3     4306.01     4266.76     37.31 o 
  -2   1   3      242.53      240.56      2.93 o 
  -1   1   3     3952.50     3818.99     51.48 o 
   0   1   3     5247.57     5111.14     63.20 o 
   1   1   3     7026.61     6657.36     88.20 o 
   2   1   3     1364.47     1348.88     17.44 o 
   3   1   3      637.78      601.66      6.91 o 
   4   1   3       98.88       91.41      2.05 o 
   5   1   3      283.78      299.66      6.09 o 
   6   1   3     1532.48     1499.10     13.45 o 
   7   1   3      572.96      584.48     11.95 o 
   8   1   3      137.56      138.42      7.56 o 
   9   1   3      342.59      350.50     12.20 o 
 -10   2   3       50.81       43.53      4.58 o 
  -9   2   3       46.51       40.35      3.41 o 
  -8   2   3     1127.46     1151.91     10.59 o 
  -7   2   3      699.68      776.87      8.11 o 
  -6   2   3      328.48      322.15      4.68 o 
  -5   2   3      315.44      326.36      6.00 o 
  -4   2   3      405.06      369.95      3.96 o 
  -3   2   3      337.51      300.42      2.64 o 
  -2   2   3     1480.99     1432.25     23.12 o 
  -1   2   3       25.92       17.18      1.14 o 
   0   2   3    41777.48    36763.35   1744.71 o 
   1   2   3      866.17      826.62     42.05 o 
   2   2   3      481.42      551.78      7.63 o 
   3   2   3       59.49       80.77      1.75 o 
   4   2   3      148.46      138.77      2.41 o 
   5   2   3     1467.48     1428.99     19.79 o 
   6   2   3      299.90      294.64      7.35 o 
   7   2   3        8.25        3.16      3.59 o 
   8   2   3      369.62      364.77     10.65 o 
   9   2   3      281.60      280.58     10.41 o 
 -10   3   3       42.41       62.98      4.97 o 
  -9   3   3       41.61       46.56      4.06 o 
  -8   3   3        0.05       -1.20      2.16 o 
  -7   3   3      333.20      340.66      6.64 o 
  -6   3   3      393.98      404.24      7.23 o 
  -5   3   3      335.70      320.50      4.96 o 
  -4   3   3      669.51      693.20     10.07 o 
  -3   3   3      369.44      370.31      2.65 o 
  -2   3   3     4799.41     4674.51     56.46 o 
  -1   3   3     3841.98     3928.32     55.41 o 
   0   3   3     1189.23     1203.53     33.86 o 
   1   3   3     3387.47     3496.49    134.71 o 
   2   3   3     1357.46     1435.80     24.42 o 
   3   3   3     5828.94     6525.53    105.82 o 
   4   3   3      286.15      291.26      5.39 o 
   5   3   3     1680.54     1608.57     29.65 o 
   6   3   3      199.90      162.39      4.45 o 
   7   3   3      502.76      480.51     10.99 o 
   8   3   3        8.25       10.62      4.29 o 
   9   3   3      266.77      272.96     14.25 o 
 -10   4   3       77.70       81.40      5.41 o 
  -9   4   3      219.31      226.12     11.80 o 
  -8   4   3       22.79       28.63      3.43 o 
  -7   4   3     2004.83     1969.04     44.38 o 
  -6   4   3      327.27      341.09      6.85 o 
  -5   4   3        3.95        6.60      1.54 o 
  -4   4   3        0.11        3.55      1.24 o 
  -3   4   3      401.10      408.85      3.48 o 
  -2   4   3     1168.55     1306.84      9.46 o 
  -1   4   3        0.02        4.75      1.20 o 
   0   4   3        5.08        5.97      1.40 o 
   1   4   3     1449.80     1397.04     42.60 o 
   2   4   3     1038.81     1021.08     20.68 o 
   3   4   3      134.75       99.12      2.20 o 
   4   4   3        8.04       15.44      5.71 o 
   5   4   3      652.92      684.13     16.46 o 
   6   4   3        4.77        5.59      2.20 o 
   7   4   3       12.27       15.87      3.87 o 
   8   4   3       18.83       24.26      4.72 o 
   9   4   3       86.28      100.32      9.36 o 
 -10   5   3      194.99      231.45     10.73 o 
  -9   5   3      377.96      409.77     14.16 o 
  -8   5   3       18.15       28.48      4.27 o 
  -7   5   3      442.35      433.27      8.89 o 
  -6   5   3      776.74      733.59     14.93 o 
  -5   5   3      432.20      410.05      6.14 o 
  -4   5   3      723.79      765.44     10.81 o 
  -3   5   3      783.06      804.78     12.16 o 
  -2   5   3    10039.92    10161.58     58.28 o 
  -1   5   3       32.74       24.74      1.70 o 
   0   5   3       74.53       58.46      2.81 o 
   1   5   3     5396.57     5613.78    305.73 o 
   2   5   3      411.19      501.75     14.04 o 
   3   5   3     1331.10     1279.66     29.07 o 
   4   5   3      797.85      791.40     29.40 o 
   5   5   3     2396.22     2454.65     45.50 o 
   6   5   3       41.44       44.77      3.13 o 
   7   5   3       19.41       23.29      4.34 o 
   8   5   3      157.94      177.58      8.20 o 
   9   5   3       97.74      102.34      7.62 o 
 -10   6   3       77.75       80.76      7.20 o 
  -9   6   3      174.20      198.19     15.36 o 
  -8   6   3      372.33      405.52     10.15 o 
  -7   6   3       21.89       17.87      3.08 o 
  -6   6   3      128.42      121.24      4.78 o 
  -5   6   3      931.18      893.03      9.10 o 
  -4   6   3      270.30      229.15      5.75 o 
  -3   6   3     2456.53     2579.34     30.91 o 
  -2   6   3      225.42      233.72      5.28 o 
  -1   6   3      903.70      908.21      7.66 o 
   0   6   3      352.61      353.97      4.86 o 
   1   6   3        0.52        1.51      2.87 o 
   2   6   3        3.28        4.31      2.67 o 
   3   6   3      131.02      143.56      3.24 o 
   4   6   3      205.60      178.72      4.89 o 
   5   6   3     1710.34     1593.99     48.18 o 
   6   6   3       36.12       47.87      3.28 o 
   7   6   3       70.16       65.77      4.69 o 
   8   6   3       32.75       38.77      5.51 o 
  -9   7   3        7.75       10.95      4.47 o 
  -8   7   3        2.72       -4.56      3.31 o 
  -7   7   3      116.65      126.41      6.75 o 
  -6   7   3       46.43       51.43      3.60 o 
  -5   7   3       13.44        7.51      2.38 o 
  -4   7   3      773.69      814.56     14.42 o 
  -3   7   3      737.38      801.63     12.99 o 
  -2   7   3      935.55     1008.37      8.66 o 
  -1   7   3     1387.96     1426.94     10.31 o 
   0   7   3       27.39       33.38      2.29 o 
   1   7   3        4.02       13.01      1.77 o 
   2   7   3       33.34       53.05      2.79 o 
   3   7   3       11.22       11.75      2.79 o 
   4   7   3       18.21       18.39      2.66 o 
   5   7   3        6.42        4.03      2.46 o 
   6   7   3       13.85       14.54      3.04 o 
   7   7   3       70.63       75.05      4.86 o 
   8   7   3        0.91       -1.34      3.98 o 
  -9   8   3      117.64      145.11     12.71 o 
  -8   8   3      139.84      149.08      5.94 o 
  -7   8   3      699.74      698.31     19.91 o 
  -6   8   3      293.43      288.26      6.78 o 
  -5   8   3        0.75        4.28      2.51 o 
  -4   8   3        2.78        3.71      2.17 o 
  -3   8   3     1197.40     1364.57     22.27 o 
  -2   8   3      194.03      222.91      4.77 o 
  -1   8   3     1375.36     1300.96     12.74 o 
   0   8   3     1184.11     1140.22     29.98 o 
   1   8   3       12.32        4.42      1.71 o 
   2   8   3      178.30      165.03      4.12 o 
   3   8   3       69.57       69.50      2.76 o 
   4   8   3       12.19       16.84      3.27 o 
   5   8   3      915.70      777.48     40.24 o 
   6   8   3      117.67      108.44      4.96 o 
   7   8   3      138.13      131.58      5.87 o 
   8   8   3       19.76       12.97      5.09 o 
  -9   9   3        0.06        7.19      4.47 o 
  -8   9   3      146.69      142.67     10.71 o 
  -7   9   3      733.07      761.30     20.36 o 
  -6   9   3      101.66      106.63      4.98 o 
  -5   9   3      240.79      243.98      6.75 o 
  -4   9   3     1853.04     1841.79     22.72 o 
  -3   9   3     1320.35     1354.31     13.45 o 
  -2   9   3       26.01       38.14      2.82 o 
  -1   9   3       15.14        9.74      2.54 o 
   0   9   3      673.53      628.48      9.71 o 
   1   9   3     1335.45     1271.61     15.97 o 
   2   9   3      237.60      224.76      5.05 o 
   3   9   3     3017.46     2852.61     40.78 o 
   4   9   3      517.84      504.59     16.19 o 
   5   9   3      358.57      330.88     21.45 o 
   6   9   3      431.01      414.48     14.11 o 
   7   9   3        7.88        9.14      4.73 o 
  -8  10   3       64.36       75.03      5.37 o 
  -7  10   3        0.68        3.98      3.27 o 
  -6  10   3       84.82       72.04      5.75 o 
  -5  10   3      240.09      245.58     18.14 o 
  -4  10   3        7.88        3.40      3.28 o 
  -3  10   3      596.39      576.58     15.84 o 
  -2  10   3      122.66      140.31      5.00 o 
  -1  10   3      714.41      738.25     26.17 o 
   0  10   3        6.71       11.13      3.05 o 
   1  10   3      599.39      580.02     16.19 o 
   2  10   3     1389.03     1369.14     35.12 o 
   3  10   3       45.91       61.35      4.94 o 
   4  10   3      137.18      152.19      9.29 o 
   5  10   3      199.74      195.08      7.48 o 
   6  10   3      183.59      180.36      9.16 o 
   7  10   3      175.58      176.08     11.89 o 
  -8  11   3       38.11       38.83     10.01 o 
  -7  11   3      533.64      510.88     27.88 o 
  -6  11   3      141.73      136.31      7.03 o 
  -5  11   3      298.86      280.05     15.07 o 
  -4  11   3      176.90      153.12      6.64 o 
  -3  11   3       17.48       19.92      2.90 o 
  -2  11   3        1.00        0.86      2.46 o 
  -1  11   3       32.59       37.97      4.08 o 
   0  11   3       19.79       19.12      3.46 o 
   1  11   3     2755.39     2677.01     34.16 o 
   2  11   3       30.99       37.63      5.84 o 
   3  11   3      262.76      243.17     12.30 o 
   4  11   3       58.39       53.63      5.53 o 
   5  11   3       28.67       37.84      4.96 o 
   6  11   3       28.02       32.26      5.44 o 
   7  11   3        7.88        4.65      7.11 o 
  -7  12   3      305.96      297.27     10.29 o 
  -6  12   3      179.53      176.85     15.44 o 
  -5  12   3      286.12      262.15      8.82 o 
  -4  12   3       24.50       21.15      4.11 o 
  -3  12   3       58.29       53.17      5.19 o 
  -2  12   3       18.10       23.99      3.37 o 
  -1  12   3       35.00       36.79      4.44 o 
   0  12   3      554.70      536.73     10.81 o 
   1  12   3      478.31      469.53     12.50 o 
   2  12   3      266.52      253.40     14.72 o 
   3  12   3       39.50       42.44      4.89 o 
   4  12   3       34.16       28.00      4.45 o 
   5  12   3      284.52      286.61     21.01 o 
   6  12   3        2.40        3.00      4.37 o 
  -7  13   3      148.94      140.67     10.04 o 
  -6  13   3       32.61       28.14      8.44 o 
  -5  13   3       53.30       62.37      6.26 o 
  -4  13   3      329.72      318.06      9.88 o 
  -3  13   3      174.78      152.81      7.07 o 
  -2  13   3      912.47      908.43     11.80 o 
  -1  13   3        3.43       -0.79      3.41 o 
   0  13   3        4.44       -3.08      3.24 o 
   1  13   3      429.70      415.85     10.15 o 
   2  13   3       80.89       66.89      7.58 o 
   3  13   3       64.77       70.43      5.70 o 
   4  13   3      448.66      419.92     33.79 o 
   5  13   3      403.05      401.05     11.55 o 
  -6  14   3      200.75      221.45     11.38 o 
  -5  14   3       58.96       67.48      8.03 o 
  -4  14   3        5.76        3.37      3.72 o 
  -3  14   3      124.36      127.78      7.22 o 
  -2  14   3      196.83      194.46      6.37 o 
  -1  14   3       34.77       33.62      4.88 o 
   0  14   3        0.07       -1.89      3.74 o 
   1  14   3       31.72       32.52      4.98 o 
   2  14   3        5.00        5.35      3.81 o 
   3  14   3        3.04        2.62      3.76 o 
   4  14   3        2.68        9.46      4.55 o 
  -5  15   3       56.80       59.60      6.59 o 
  -4  15   3        2.36       -0.24      4.41 o 
  -3  15   3       13.13       13.67      4.49 o 
  -2  15   3      464.47      505.97     18.41 o 
  -1  15   3       50.92       55.60      5.89 o 
   0  15   3      126.08      119.73     17.18 o 
   1  15   3       25.27       25.74      5.27 o 
   2  15   3      125.94      144.20     13.77 o 
   3  15   3        6.09        7.56      4.60 o 
  -3  16   3      129.26      162.40     11.58 o 
  -2  16   3       14.97       17.97      5.22 o 
  -1  16   3        2.13       -5.54      3.38 o 
   0  16   3     1172.46     1147.00     18.43 o 
   1  16   3      396.90      401.49     17.15 o 
   2  16   3       85.66      100.83      7.76 o 
 -10   0   4        0.07        7.45      5.60 o 
  -9   0   4        1.58        0.69      3.30 o 
  -8   0   4       81.48       78.83      7.72 o 
  -7   0   4      475.20      448.73      8.70 o 
  -6   0   4      122.23       82.54      4.15 o 
  -5   0   4     1974.98     2281.74     31.23 o 
  -4   0   4     9033.43     9257.86     88.12 o 
  -3   0   4     4670.51     4852.59    156.64 o 
  -2   0   4        0.09        4.68      3.28 o 
  -1   0   4     5707.96     5394.23     66.52 o 
   0   0   4      897.33      834.03     13.91 o 
   1   0   4     1110.34     1253.24      8.91 o 
   2   0   4     2725.82     2812.17     25.67 o 
   3   0   4      354.58      353.17      9.11 o 
   4   0   4     4804.57     4977.32     44.80 o 
   5   0   4      784.31      791.05      7.90 o 
   6   0   4      364.77      375.46     13.26 o 
   7   0   4      851.45      859.90     20.63 o 
   8   0   4       33.21       47.28      8.13 o 
   9   0   4      129.07      129.28     11.82 o 
 -10   1   4      279.19      272.01      7.49 o 
  -9   1   4       47.63       52.99      3.64 o 
  -8   1   4      584.01      530.72      7.30 o 
  -7   1   4      379.23      345.97      7.27 o 
  -6   1   4       18.81       16.37      1.84 o 
  -5   1   4     4497.96     4811.90     49.03 o 
  -4   1   4     1256.98     1490.26     14.40 o 
  -3   1   4      497.05      428.64      3.80 o 
  -2   1   4     2455.28     2260.86     29.08 o 
  -1   1   4      186.41      240.54      2.34 o 
   0   1   4     5605.39     5555.14     47.99 o 
   1   1   4       26.16       38.26      1.73 o 
   2   1   4     1210.49     1140.48     13.48 o 
   3   1   4      448.92      468.82      6.79 o 
   4   1   4       32.06       43.28      1.72 o 
   5   1   4       35.33       38.64      2.15 o 
   6   1   4      477.44      469.42     10.24 o 
   7   1   4      168.65      148.81      7.17 o 
   8   1   4       20.55       18.00      4.34 o 
   9   1   4       49.73       50.15      6.59 o 
 -10   2   4       29.80       47.65      4.53 o 
  -9   2   4        0.09       -0.89      3.22 o 
  -8   2   4      504.78      475.93      7.01 o 
  -7   2   4      106.22      111.06      4.29 o 
  -6   2   4       40.30       39.15      2.39 o 
  -5   2   4        1.66        2.53      1.28 o 
  -4   2   4      127.07      143.20      1.79 o 
  -3   2   4      121.55      147.33      2.24 o 
  -2   2   4     1059.76     1124.78     19.78 o 
  -1   2   4      195.67      229.53      3.96 o 
   0   2   4    54490.72    48062.26   1336.26 o 
   1   2   4     2733.63     2803.46     55.86 o 
   2   2   4       31.24       38.07      1.22 o 
   3   2   4      333.58      330.88      4.85 o 
   4   2   4       58.69       76.18      2.08 o 
   5   2   4       11.65       18.14      1.86 o 
   6   2   4       63.44       76.07      5.26 o 
   7   2   4        3.59        1.40      3.69 o 
   8   2   4       83.56       90.57      6.70 o 
   9   2   4        0.75       -0.01      4.79 o 
 -10   3   4      102.03      131.31      5.98 o 
  -9   3   4       42.65       41.21      4.01 o 
  -8   3   4       53.86       55.63      3.93 o 
  -7   3   4       36.78       41.43      3.29 o 
  -6   3   4       20.61       34.61      2.34 o 
  -5   3   4      334.83      276.13      4.05 o 
  -4   3   4        9.22        4.32      1.07 o 
  -3   3   4      104.13       90.98      1.63 o 
  -2   3   4       26.13       25.48      1.40 o 
  -1   3   4     3057.05     3037.80     44.91 o 
   0   3   4    13901.59    13513.09    539.72 o 
   1   3   4       50.22       55.69      2.72 o 
   2   3   4       47.33       66.92      2.01 o 
   3   3   4        0.14        5.07      1.01 o 
   4   3   4       86.66       86.14      2.20 o 
   5   3   4      739.48      725.39     11.10 o 
   6   3   4      271.81      258.91      6.26 o 
   7   3   4       28.97       33.20      4.95 o 
   8   3   4      705.91      707.41     14.61 o 
   9   3   4      287.86      284.78     10.81 o 
 -10   4   4       95.97      106.81      5.83 o 
  -9   4   4      175.25      184.46      6.45 o 
  -8   4   4        0.68       -0.38      3.07 o 
  -7   4   4     1589.89     1591.92     51.34 o 
  -6   4   4     1444.61     1304.99      9.43 o 
  -5   4   4      153.45      169.70      3.42 o 
  -4   4   4      272.70      239.12      4.51 o 
  -3   4   4        0.35        4.39      1.25 o 
  -2   4   4       22.65       23.66      1.42 o 
  -1   4   4       44.41       36.07      2.82 o 
   0   4   4      733.53      714.22     32.28 o 
   1   4   4      188.35      253.02      5.50 o 
   2   4   4        0.57        9.81      1.26 o 
   3   4   4      226.62      269.39      3.13 o 
   4   4   4      626.36      622.09      9.61 o 
   5   4   4       84.24       87.43      3.43 o 
   6   4   4      116.17      110.22      4.70 o 
   7   4   4      116.18      107.90      6.37 o 
   8   4   4       12.34       17.23      4.81 o 
 -10   5   4       64.11       83.99      5.54 o 
  -9   5   4      185.26      204.84      8.19 o 
  -8   5   4       39.98       56.23      4.97 o 
  -7   5   4      220.54      218.63      8.72 o 
  -6   5   4     1040.08     1025.16     12.15 o 
  -5   5   4      125.90      110.36      3.07 o 
  -4   5   4       17.64       18.09      1.44 o 
  -3   5   4        8.36       17.96      1.34 o 
  -2   5   4     1553.72     1593.28     30.54 o 
  -1   5   4      305.05      367.73     11.76 o 
   0   5   4     2530.63     2468.27     76.77 o 
   1   5   4        0.03       -1.59      1.53 o 
   2   5   4     1059.70     1145.99     28.86 o 
   3   5   4       23.45       23.16      2.09 o 
   4   5   4       68.35       88.29      5.84 o 
   5   5   4       73.33       65.66      3.32 o 
   6   5   4       42.62       40.05      3.69 o 
   7   5   4       96.32       74.00      5.91 o 
   8   5   4       14.54       20.40      5.17 o 
 -10   6   4        0.92        3.05      4.24 o 
  -9   6   4      210.55      232.62      8.99 o 
  -8   6   4      161.06      156.26      6.98 o 
  -7   6   4      178.36      171.73      5.54 o 
  -6   6   4      232.51      220.29      5.54 o 
  -5   6   4      124.86      132.30      7.31 o 
  -4   6   4       77.93       95.78      2.82 o 
  -3   6   4      982.61      956.66      7.14 o 
  -2   6   4     6043.19     6805.21     87.14 o 
  -1   6   4      366.42      404.69      5.41 o 
   0   6   4      591.23      590.18      7.90 o 
   1   6   4       77.37       91.64      4.24 o 
   2   6   4       84.86       99.62      4.64 o 
   3   6   4      169.00      203.38      3.89 o 
   4   6   4      377.07      356.18     10.87 o 
   5   6   4        2.13        1.83      2.25 o 
   6   6   4      181.52      142.21      6.75 o 
   7   6   4      682.66      676.33     22.99 o 
   8   6   4       57.47       69.44      6.87 o 
 -10   7   4      518.57      579.28     19.33 o 
  -9   7   4       64.85       76.98      6.22 o 
  -8   7   4      723.77      685.31     17.94 o 
  -7   7   4      119.49      125.16      5.11 o 
  -6   7   4        0.15       -2.57      2.18 o 
  -5   7   4     1600.50     1498.98     22.17 o 
  -4   7   4        1.20       -0.15      1.50 o 
  -3   7   4      280.91      318.36      5.21 o 
  -2   7   4     2640.34     2669.79     17.72 o 
  -1   7   4      458.18      483.27      6.30 o 
   0   7   4      748.25      731.65     21.02 o 
   1   7   4      756.70      763.58     25.35 o 
   2   7   4       37.82       52.51      3.51 o 
   3   7   4      736.53      720.16     27.59 o 
   4   7   4       74.81       64.56      3.59 o 
   5   7   4      479.15      455.12     11.74 o 
   6   7   4      790.15      801.89     11.38 o 
   7   7   4       54.29       57.03      4.81 o 
   8   7   4      179.66      205.12     14.90 o 
  -9   8   4       33.26       44.80      5.72 o 
  -8   8   4        2.56       -0.55      3.05 o 
  -7   8   4      743.03      707.18     26.37 o 
  -6   8   4      196.42      184.29      5.61 o 
  -5   8   4       29.59       36.25      3.60 o 
  -4   8   4      503.68      470.08      7.55 o 
  -3   8   4      239.72      261.25      5.10 o 
  -2   8   4     1860.74     2046.87     22.45 o 
  -1   8   4     3114.85     3149.87     55.28 o 
   0   8   4       31.00       52.08      4.36 o 
   1   8   4     1008.96     1019.91     19.57 o 
   2   8   4      682.45      659.71      7.70 o 
   3   8   4        5.55       11.12      3.16 o 
   4   8   4      681.67      634.72     26.10 o 
   5   8   4      378.35      316.25     24.60 o 
   6   8   4      216.43      170.91      8.87 o 
   7   8   4      647.89      616.07     19.98 o 
  -9   9   4        3.16       -2.82      4.03 o 
  -8   9   4        9.81       15.91      3.88 o 
  -7   9   4      116.30      106.49     12.49 o 
  -6   9   4     1757.39     1702.48     28.05 o 
  -5   9   4      132.21      132.66      5.95 o 
  -4   9   4       17.04       36.59     11.00 o 
  -3   9   4      254.08      274.02      6.64 o 
  -2   9   4      102.26       88.38      3.77 o 
  -1   9   4      178.40      185.26      4.84 o 
   0   9   4      532.36      521.32     10.99 o 
   1   9   4       61.79       57.90      3.21 o 
   2   9   4      294.02      297.13      5.79 o 
   3   9   4       72.49       72.23      4.94 o 
   4   9   4      121.07      115.78      5.64 o 
   5   9   4       54.75       54.33      4.75 o 
   6   9   4       94.89       75.64      8.06 o 
   7   9   4       21.98       30.60      5.55 o 
  -8  10   4        7.92        6.63      4.07 o 
  -7  10   4        0.50        2.28      2.92 o 
  -6  10   4        2.95        0.42      2.76 o 
  -5  10   4      171.60      142.56      8.95 o 
  -4  10   4      329.64      351.95      9.01 o 
  -3  10   4       85.20       89.94      3.98 o 
  -2  10   4       58.68       62.95      3.46 o 
  -1  10   4       33.81       48.97      4.16 o 
   0  10   4      945.10      889.38     16.61 o 
   1  10   4       15.53       14.12      2.64 o 
   2  10   4       89.39      104.84      7.12 o 
   3  10   4        3.05        9.55      3.18 o 
   4  10   4      118.56      135.55      8.13 o 
   5  10   4        0.05       -3.05      6.63 o 
   6  10   4      129.78      123.19      9.70 o 
   7  10   4        0.63       -4.73      4.33 o 
  -8  11   4      516.85      524.09     21.08 o 
  -7  11   4        4.12        2.95      7.04 o 
  -6  11   4        0.65       -0.27      3.72 o 
  -5  11   4      339.99      349.86      9.66 o 
  -4  11   4       79.80       76.35      7.89 o 
  -3  11   4       82.88       80.85      4.14 o 
  -2  11   4      203.41      210.78      5.71 o 
  -1  11   4       45.01       60.36      8.44 o 
   0  11   4     1239.73     1208.33     25.35 o 
   1  11   4     1580.85     1610.21     44.31 o 
   2  11   4       92.95       92.85      5.44 o 
   3  11   4     1013.93      942.85     28.08 o 
   4  11   4       40.44       34.06      5.33 o 
   5  11   4      213.25      198.42     23.64 o 
   6  11   4       20.26       31.43      7.93 o 
  -7  12   4       69.26       67.75     14.18 o 
  -6  12   4       80.22       88.69      6.14 o 
  -5  12   4      426.13      367.92     10.34 o 
  -4  12   4       54.97       55.14      5.55 o 
  -3  12   4       25.37       22.26      4.07 o 
  -2  12   4       11.40        8.77      2.93 o 
  -1  12   4      795.02      822.53     13.09 o 
   0  12   4        7.12        3.66      3.96 o 
   1  12   4      103.96       98.61      8.85 o 
   2  12   4        8.75       13.17      3.79 o 
   3  12   4       11.92        7.41      3.90 o 
   4  12   4        0.31       -2.78      3.47 o 
   5  12   4       45.42       54.67      7.07 o 
   6  12   4      326.57      308.43     15.17 o 
  -7  13   4       36.92       36.43      5.96 o 
  -6  13   4        1.35       -4.10      6.94 o 
  -5  13   4      238.89      234.87      8.86 o 
  -4  13   4      149.56      129.17      7.72 o 
  -3  13   4      110.93      104.18      9.67 o 
  -2  13   4      136.35      138.20      5.51 o 
  -1  13   4      412.57      406.49     13.32 o 
   0  13   4        0.71       -4.31      3.31 o 
   1  13   4       21.85       24.92      4.41 o 
   2  13   4        0.07      -10.11      5.06 o 
   3  13   4      103.53      110.37      6.47 o 
   4  13   4       34.77       35.61      5.10 o 
   5  13   4       97.19       88.06      7.12 o 
  -6  14   4      122.91      130.95     10.86 o 
  -5  14   4        4.52        3.67      4.32 o 
  -4  14   4      541.06      546.42     18.38 o 
  -3  14   4        9.15        9.60      4.32 o 
  -2  14   4       70.61       67.25      4.92 o 
  -1  14   4       19.61       22.48      4.37 o 
   0  14   4      103.17      112.89      6.64 o 
   1  14   4       48.07       58.64      5.85 o 
   2  14   4      277.21      284.38      9.62 o 
   3  14   4        0.17       -7.47      3.73 o 
   4  14   4      465.53      499.19     32.97 o 
  -5  15   4      124.11      123.61      8.09 o 
  -4  15   4       79.85       78.99      6.56 o 
  -3  15   4       50.57       52.80      6.03 o 
  -2  15   4     1148.02     1184.57     18.77 o 
  -1  15   4      219.31      210.01      7.06 o 
   0  15   4      160.64      168.69     10.69 o 
   1  15   4      134.38      147.81      7.92 o 
   2  15   4       94.16      102.32      6.90 o 
   3  15   4      189.37      196.99     12.71 o 
  -3  16   4        0.01       -1.81      4.36 o 
  -2  16   4        2.01        2.75      4.85 o 
  -1  16   4       52.00       69.26      5.39 o 
   0  16   4      120.18      142.88      9.40 o 
   1  16   4      278.69      253.63     14.42 o 
 -11   1   5      145.84      143.71     14.59 o 
 -10   1   5       69.57       65.71      5.72 o 
  -9   1   5       50.02       37.09      3.80 o 
  -8   1   5       59.78       58.77      3.30 o 
  -7   1   5       98.50       94.65      3.77 o 
  -6   1   5        2.02        5.75      1.57 o 
  -5   1   5     5688.63     6073.98     34.08 o 
  -4   1   5      783.13      842.28     10.47 o 
  -3   1   5        1.35        2.16      0.79 o 
  -2   1   5     1122.27     1066.47     13.17 o 
  -1   1   5     2184.47     2066.31     22.39 o 
   0   1   5     6887.81     6967.20    121.77 o 
   1   1   5      336.43      335.50      5.13 o 
   2   1   5     1098.85     1062.96      8.54 o 
   3   1   5     3181.25     3206.64     40.03 o 
   4   1   5      413.28      456.84      5.13 o 
   5   1   5      359.25      365.39      6.64 o 
   6   1   5      172.97      155.93      8.17 o 
   7   1   5       84.31       81.71      6.04 o 
   8   1   5        1.47        2.02      4.41 o 
 -10   2   5       29.31       36.67      5.54 o 
  -9   2   5      374.28      411.95      8.20 o 
  -8   2   5       20.37       12.96      2.85 o 
  -7   2   5      467.12      424.26      6.97 o 
  -6   2   5      367.16      325.72      4.59 o 
  -5   2   5       21.92       14.70      1.68 o 
  -4   2   5     2594.78     2641.69     38.18 o 
  -3   2   5     3007.68     2988.07     49.51 o 
  -2   2   5     4818.77     4588.34     26.64 o 
  -1   2   5        3.10       11.57      1.52 o 
   0   2   5    11393.75    11252.44    148.88 o 
   1   2   5     2774.09     2805.68     35.97 o 
   2   2   5     1123.46     1081.79     18.01 o 
   3   2   5      143.94      128.52      3.31 o 
   4   2   5     1278.81     1339.78     15.32 o 
   5   2   5       21.33       21.00      2.85 o 
   6   2   5      493.92      497.89     10.94 o 
   7   2   5        0.70        1.75      3.59 o 
   8   2   5      778.88      767.42     15.31 o 
 -10   3   5      398.17      419.40      9.18 o 
  -9   3   5       17.20       17.61      3.72 o 
  -8   3   5      220.36      185.61      7.05 o 
  -7   3   5      279.73      237.93      4.65 o 
  -6   3   5       10.53       29.80      2.18 o 
  -5   3   5       31.00       32.35      1.73 o 
  -4   3   5     1712.52     1926.77     14.41 o 
  -3   3   5       26.22       20.37      1.34 o 
  -2   3   5     1202.70     1138.29     11.79 o 
  -1   3   5     4492.70     4600.58     68.26 o 
   0   3   5     6714.44     6924.57    142.12 o 
   1   3   5     1011.63     1057.59     19.50 o 
   2   3   5      192.79      271.05      7.56 o 
   3   3   5      352.77      359.73      5.40 o 
   4   3   5        0.01        1.39      1.19 o 
   5   3   5      166.13      162.62      4.92 o 
   6   3   5       70.35       75.79      4.30 o 
   7   3   5      166.56      145.44      7.39 o 
   8   3   5      639.56      628.97     14.25 o 
 -10   4   5       29.73       37.12      4.54 o 
  -9   4   5      162.88      137.43      5.66 o 
  -8   4   5       41.47       43.74      4.70 o 
  -7   4   5     2833.07     2846.80     17.65 o 
  -6   4   5      287.94      286.34      4.65 o 
  -5   4   5       17.87       22.43      1.82 o 
  -4   4   5      138.92      142.16      3.11 o 
  -3   4   5       92.76      104.19      2.34 o 
  -2   4   5      164.58      172.81      6.27 o 
  -1   4   5      872.11      907.79     10.68 o 
   0   4   5      144.90      165.37      4.20 o 
   1   4   5     3490.83     3651.44     71.77 o 
   2   4   5     1210.12     1362.73     42.36 o 
   3   4   5      261.38      271.83      4.37 o 
   4   4   5       44.25       49.43      2.07 o 
   5   4   5      125.05      121.38      4.74 o 
   6   4   5       17.43       19.68      3.53 o 
   7   4   5        2.48       -1.57      3.82 o 
   8   4   5       46.94       57.64      6.26 o 
 -10   5   5       25.10       28.13      4.27 o 
  -9   5   5       64.04       65.28      5.94 o 
  -8   5   5      189.76      201.32      9.19 o 
  -7   5   5     2841.89     2695.50     53.65 o 
  -6   5   5     1812.46     1703.52     13.55 o 
  -5   5   5        3.78        0.55      1.46 o 
  -4   5   5       51.82       68.46      2.05 o 
  -3   5   5     1126.54     1206.55     13.18 o 
  -2   5   5     1629.90     1708.27     22.61 o 
  -1   5   5     2410.62     2504.50     34.77 o 
   0   5   5      722.17      730.45     37.41 o 
   1   5   5    11458.72    11595.88    578.84 o 
   2   5   5      598.77      614.73     27.02 o 
   3   5   5       25.30       34.91      3.91 o 
   4   5   5      107.75      106.17      3.75 o 
   5   5   5     1190.95     1090.66     12.03 o 
   6   5   5       93.66       76.33      4.37 o 
   7   5   5       47.00       44.10      7.82 o 
   8   5   5      322.36      319.22     14.45 o 
 -10   6   5      167.23      176.27      6.94 o 
  -9   6   5      149.47      154.89     11.07 o 
  -8   6   5       26.46       24.29      4.37 o 
  -7   6   5      423.93      398.29     11.14 o 
  -6   6   5      712.47      666.16     11.51 o 
  -5   6   5       23.10       24.85      2.72 o 
  -4   6   5       31.14       22.58      1.61 o 
  -3   6   5      301.65      306.67      3.88 o 
  -2   6   5     7658.62     8007.69     76.09 o 
  -1   6   5       51.03       33.53      2.19 o 
   0   6   5      130.00      121.79      4.17 o 
   1   6   5      110.22      102.03      4.10 o 
   2   6   5      603.68      643.60     14.90 o 
   3   6   5      472.86      469.09     11.41 o 
   4   6   5      428.01      381.31     14.01 o 
   5   6   5      119.82      110.38      4.85 o 
   6   6   5      387.23      326.87      7.78 o 
   7   6   5       20.68       18.05      4.58 o 
   8   6   5        2.71        1.14      4.31 o 
 -10   7   5       23.43       45.99      6.06 o 
  -9   7   5        9.44       11.98      4.57 o 
  -8   7   5       96.32       96.66      5.61 o 
  -7   7   5      473.91      462.67     17.37 o 
  -6   7   5       47.96       49.45      3.72 o 
  -5   7   5       11.20        2.49      2.24 o 
  -4   7   5       98.63      114.00      3.22 o 
  -3   7   5       20.78       12.38      1.95 o 
  -2   7   5        0.38       -0.18      1.43 o 
  -1   7   5        0.39       -0.14      2.94 o 
   0   7   5      253.44      251.33     14.66 o 
   1   7   5       14.90        8.01      2.25 o 
   2   7   5       99.55      103.21      4.50 o 
   3   7   5       32.61       38.15      2.81 o 
   4   7   5      113.78      104.31      4.31 o 
   5   7   5       18.61       16.15      2.63 o 
   6   7   5      205.50      195.57      6.51 o 
   7   7   5      216.04      209.33      7.06 o 
  -9   8   5      105.44      114.68      7.93 o 
  -8   8   5        0.01       -2.13      4.85 o 
  -7   8   5      148.77      146.14      6.83 o 
  -6   8   5        6.47        3.88      2.62 o 
  -5   8   5      180.12      190.29      6.15 o 
  -4   8   5      498.56      484.41      7.77 o 
  -3   8   5      766.71      778.30      7.47 o 
  -2   8   5      786.94      859.13     23.41 o 
  -1   8   5        0.89       -0.92      1.80 o 
   0   8   5      313.06      288.25     10.47 o 
   1   8   5      414.38      407.28     13.32 o 
   2   8   5      537.26      552.89     13.56 o 
   3   8   5        2.80        4.02      2.70 o 
   4   8   5       30.48       28.73      3.74 o 
   5   8   5       95.28       73.38      4.21 o 
   6   8   5      207.87      194.65      6.93 o 
   7   8   5        3.19        4.13      4.21 o 
  -9   9   5       16.38       30.34      5.50 o 
  -8   9   5       82.82       81.22      4.99 o 
  -7   9   5     1643.21     1640.74     41.50 o 
  -6   9   5     1153.26     1137.33     32.33 o 
  -5   9   5      924.48      863.57     16.49 o 
  -4   9   5       24.28       25.01      3.72 o 
  -3   9   5      537.97      520.14      8.28 o 
  -2   9   5      116.20      106.04      3.42 o 
  -1   9   5      113.71      109.75      4.08 o 
   0   9   5      417.14      416.96      6.92 o 
   1   9   5      538.89      547.33     12.52 o 
   2   9   5     1176.72     1174.79     34.02 o 
   3   9   5      336.90      325.90      8.99 o 
   4   9   5        0.02        2.15      3.01 o 
   5   9   5       92.42      101.20     11.79 o 
   6   9   5      164.77      167.76      7.88 o 
   7   9   5      142.74      141.78      8.00 o 
  -9  10   5       69.08       96.68     12.06 o 
  -8  10   5       16.65       24.82      4.21 o 
  -7  10   5      241.02      227.65      7.11 o 
  -6  10   5       11.20       13.98      3.22 o 
  -5  10   5       63.34       54.33      4.83 o 
  -4  10   5       29.28       27.54      3.98 o 
  -3  10   5      232.93      235.79      5.65 o 
  -2  10   5      169.11      156.78      4.84 o 
  -1  10   5      489.73      444.19      7.45 o 
   0  10   5      404.94      421.98     12.05 o 
   1  10   5       61.81       55.06      3.61 o 
   2  10   5       56.85       61.26      3.58 o 
   3  10   5      103.81      101.58      6.42 o 
   4  10   5       27.63       31.02      4.47 o 
   5  10   5        2.72        1.92      6.63 o 
   6  10   5      240.59      229.44     20.74 o 
  -8  11   5       91.44       99.05      5.86 o 
  -7  11   5       32.75       28.86      8.44 o 
  -6  11   5       46.86       48.48      5.43 o 
  -5  11   5        8.73        7.81      3.55 o 
  -4  11   5        0.17        1.60      3.36 o 
  -3  11   5        5.46        6.23      2.54 o 
  -2  11   5      149.00      150.88      5.06 o 
  -1  11   5      933.62      909.48     13.24 o 
   0  11   5     3890.44     3873.05    113.51 o 
   1  11   5     1109.47     1107.11     24.75 o 
   2  11   5       19.10       24.79      3.22 o 
   3  11   5      205.67      202.57      7.53 o 
   4  11   5        0.85       -8.15      4.89 o 
   5  11   5        0.50       -5.29      5.19 o 
   6  11   5        8.73        8.61      6.76 o 
  -7  12   5      113.67      117.39      7.34 o 
  -6  12   5       63.33       62.45      6.76 o 
  -5  12   5      180.95      173.53      7.54 o 
  -4  12   5      958.66      923.58     15.29 o 
  -3  12   5      129.78      144.86      5.29 o 
  -2  12   5       12.99       15.29      3.06 o 
  -1  12   5       36.45       38.79      4.44 o 
   0  12   5     1456.51     1492.04     26.20 o 
   1  12   5      805.59      786.71     16.30 o 
   2  12   5      125.77      126.06      6.26 o 
   3  12   5      235.68      247.30     19.61 o 
   4  12   5      108.56      125.79     10.62 o 
   5  12   5        3.99        8.22      4.28 o 
  -7  13   5        1.35       -3.64      4.54 o 
  -6  13   5      122.94      135.94      7.49 o 
  -5  13   5      172.91      155.36      7.60 o 
  -4  13   5       80.27       74.43      6.10 o 
  -3  13   5      449.49      473.89     11.42 o 
  -2  13   5      758.99      761.80     16.88 o 
  -1  13   5       17.60       21.15      4.23 o 
   0  13   5       42.15       48.89      5.14 o 
   1  13   5      196.61      202.38      7.70 o 
   2  13   5      420.08      405.18     15.51 o 
   3  13   5      646.82      603.53     15.13 o 
   4  13   5       86.99       86.35      8.68 o 
   5  13   5       23.56       27.20      6.18 o 
  -6  14   5       43.38       42.56      6.16 o 
  -5  14   5      210.62      226.08      9.29 o 
  -4  14   5       43.62       32.19      6.32 o 
  -3  14   5       67.77       79.27      6.14 o 
  -2  14   5      156.78      168.46      6.23 o 
  -1  14   5      409.82      414.91      8.81 o 
   0  14   5        0.36       -4.05      3.31 o 
   1  14   5        0.06        1.89      3.75 o 
   2  14   5        0.02       -5.49      4.24 o 
   3  14   5       17.30       21.28      5.10 o 
   4  14   5        7.42        1.92      4.59 o 
  -5  15   5       62.17       76.35      7.41 o 
  -4  15   5      121.63      122.48      7.54 o 
  -3  15   5       37.69       33.57      6.08 o 
  -2  15   5       18.74       16.60      4.06 o 
  -1  15   5       60.70       70.96      5.19 o 
   0  15   5       95.11       90.50      6.79 o 
   1  15   5        1.12       -0.49      4.14 o 
   2  15   5       35.86       36.13      5.56 o 
   3  15   5       10.85       11.97      5.14 o 
  -3  16   5       90.59      101.09      7.51 o 
  -2  16   5      124.29      144.38      9.40 o 
  -1  16   5      434.48      461.73     10.19 o 
   0  16   5       11.64        5.92      4.85 o 
   1  16   5       62.68       67.64     10.52 o 
 -11   0   6        6.31        1.57      6.08 o 
 -10   0   6       17.31       11.55      5.88 o 
  -9   0   6      168.56      163.03      9.91 o 
  -8   0   6        8.06        3.21      3.01 o 
  -7   0   6      338.50      344.55      7.43 o 
  -6   0   6       56.83       75.09      2.58 o 
  -5   0   6      537.52      576.34     31.33 o 
  -4   0   6      351.33      456.00     14.38 o 
  -3   0   6      814.37      839.53     36.42 o 
  -2   0   6      398.44      446.86      8.44 o 
  -1   0   6      811.43      724.58      4.95 o 
   0   0   6      730.04      661.34      8.63 o 
   1   0   6      470.86      434.58      6.33 o 
   2   0   6     1311.24     1315.74     27.19 o 
   3   0   6     4360.05     4635.57     87.75 o 
   4   0   6      590.06      639.63      9.69 o 
   5   0   6       99.39      116.31      5.29 o 
   6   0   6     2002.30     1989.97     30.20 o 
   7   0   6       24.55       21.18      6.08 o 
   8   0   6       59.99       62.72      8.95 o 
 -11   1   6       69.69       78.97      6.72 o 
 -10   1   6        3.45       -0.29      4.82 o 
  -9   1   6       26.96       20.45      3.34 o 
  -8   1   6      125.95      126.11      4.98 o 
  -7   1   6       65.77       88.94      3.83 o 
  -6   1   6      208.85      191.44      3.10 o 
  -5   1   6       12.28       46.67      1.96 o 
  -4   1   6     7055.45     7680.35    147.19 o 
  -3   1   6        1.45        4.32      0.90 o 
  -2   1   6        0.34       25.78     14.26 o 
  -1   1   6       99.96      107.46      2.63 o 
   0   1   6     2380.94     2189.84     36.77 o 
   1   1   6      160.41      135.56      1.90 o 
   2   1   6      660.58      684.59      7.69 o 
   3   1   6      938.08     1081.87     13.92 o 
   4   1   6      181.96      153.10      3.73 o 
   5   1   6      426.64      399.66      7.23 o 
   6   1   6      616.86      624.26     12.39 o 
   7   1   6       13.41        9.24      4.32 o 
   8   1   6      111.94      107.47      7.58 o 
 -11   2   6       20.50       42.92      8.30 o 
 -10   2   6        8.40        6.15      3.93 o 
  -9   2   6       33.01       35.63      3.65 o 
  -8   2   6        4.67        4.28      3.21 o 
  -7   2   6       62.29       60.43      3.43 o 
  -6   2   6       93.45       92.48      2.92 o 
  -5   2   6      257.56      304.34      3.39 o 
  -4   2   6     1447.30     1576.10     20.95 o 
  -3   2   6     1533.48     1696.02     25.30 o 
  -2   2   6      551.52      609.05     19.67 o 
  -1   2   6     1368.78     1437.95     19.82 o 
   0   2   6      998.47      935.37     13.69 o 
   1   2   6      466.75      490.00     13.54 o 
   2   2   6      258.21      258.98      5.13 o 
   3   2   6      324.72      363.81      5.91 o 
   4   2   6        3.87        6.80      1.88 o 
   5   2   6      118.65      114.64      4.52 o 
   6   2   6      401.49      365.65     13.32 o 
   7   2   6       87.14       82.13      6.19 o 
   8   2   6      246.56      227.36      9.30 o 
 -11   3   6       29.31       45.08      9.94 o 
 -10   3   6       61.93       52.71      6.82 o 
  -9   3   6       12.85       10.00      3.18 o 
  -8   3   6      609.57      610.36     16.95 o 
  -7   3   6      129.68      135.93      4.58 o 
  -6   3   6        7.02        7.73      1.67 o 
  -5   3   6       62.35       70.47      1.73 o 
  -4   3   6       26.12       20.37      1.40 o 
  -3   3   6     2298.83     2251.02     32.23 o 
  -2   3   6     2452.32     2658.22     40.09 o 
  -1   3   6      390.66      403.48      4.37 o 
   0   3   6      626.66      626.42      8.79 o 
   1   3   6     8995.81     9363.40    197.63 o 
   2   3   6      305.55      254.53      5.09 o 
   3   3   6      514.23      509.88      5.97 o 
   4   3   6       87.09       89.54      3.22 o 
   5   3   6      621.50      630.84     15.98 o 
   6   3   6      441.54      435.80     11.34 o 
   7   3   6      116.12      107.76      7.01 o 
   8   3   6        3.21        8.72      5.04 o 
 -10   4   6        4.51       11.58      3.67 o 
  -9   4   6      495.93      489.65     11.43 o 
  -8   4   6      298.63      315.84      8.89 o 
  -7   4   6     2772.13     2768.98     37.49 o 
  -6   4   6     2742.97     2717.68     24.35 o 
  -5   4   6      331.31      356.63      4.59 o 
  -4   4   6      790.96      780.71     11.63 o 
  -3   4   6      171.07      156.29      3.26 o 
  -2   4   6      220.92      216.43      3.22 o 
  -1   4   6     4775.42     4715.57     30.10 o 
   0   4   6      474.23      498.47      6.15 o 
   1   4   6    13437.30    13585.49    209.74 o 
   2   4   6        0.03        2.43      1.22 o 
   3   4   6       15.26       11.88      1.56 o 
   4   4   6      703.15      669.94     13.22 o 
   5   4   6        5.22        7.32      3.48 o 
   6   4   6      366.45      358.04     11.13 o 
   7   4   6      349.67      346.62     13.77 o 
   8   4   6       12.93       21.82      5.58 o 
 -10   5   6       74.55       86.02      5.49 o 
  -9   5   6       72.40       76.31      6.09 o 
  -8   5   6        0.63        3.96      3.22 o 
  -7   5   6      273.01      296.22     10.64 o 
  -6   5   6     1910.56     1871.64     14.25 o 
  -5   5   6      297.53      336.60      5.07 o 
  -4   5   6      564.83      591.72      6.91 o 
  -3   5   6       64.32       70.77      2.33 o 
  -2   5   6      358.64      354.46      9.11 o 
  -1   5   6      203.40      268.00      6.18 o 
   0   5   6     2708.22     2876.11    129.48 o 
   1   5   6     6808.96     7049.88    382.26 o 
   2   5   6     3047.11     3074.61     80.61 o 
   3   5   6      169.36      180.14      3.44 o 
   4   5   6      129.85      129.43      3.84 o 
   5   5   6      547.26      550.33     12.37 o 
   6   5   6        6.23        1.35      5.13 o 
   7   5   6       14.37        3.70      4.34 o 
   8   5   6      100.22      102.55      7.70 o 
 -10   6   6      153.93      165.24      8.54 o 
  -9   6   6      205.55      232.00     15.34 o 
  -8   6   6       19.89       21.27      4.95 o 
  -7   6   6      770.89      734.78     16.55 o 
  -6   6   6      704.34      687.03      9.86 o 
  -5   6   6       93.98       85.08      3.18 o 
  -4   6   6      231.80      252.66      4.75 o 
  -3   6   6      305.81      338.41      4.17 o 
  -2   6   6     2270.63     2338.37     17.93 o 
  -1   6   6      625.91      582.92      6.81 o 
   0   6   6        0.13        1.51      1.90 o 
   1   6   6     1996.43     1979.26     70.82 o 
   2   6   6        0.02        1.82      1.80 o 
   3   6   6      549.07      525.49     10.76 o 
   4   6   6        6.28        2.88      1.99 o 
   5   6   6        0.51        1.39      2.77 o 
   6   6   6      561.38      503.00      9.54 o 
   7   6   6       12.10       14.77      4.93 o 
 -10   7   6       63.10       75.29      9.40 o 
  -9   7   6        1.26       -3.77      3.76 o 
  -8   7   6      438.70      446.97      8.80 o 
  -7   7   6      875.76      860.63     25.91 o 
  -6   7   6      908.42      865.68     34.59 o 
  -5   7   6     1308.95     1327.08     12.41 o 
  -4   7   6       23.01       24.28      1.91 o 
  -3   7   6     3525.63     3596.08     48.12 o 
  -2   7   6       59.22       64.98      3.69 o 
  -1   7   6      599.07      608.31     12.69 o 
   0   7   6       35.60       29.73      2.94 o 
   1   7   6      597.89      628.66     17.70 o 
   2   7   6        0.10        2.14      2.56 o 
   3   7   6     1312.59     1219.29     17.28 o 
   4   7   6        1.38       -1.81      1.92 o 
   5   7   6      291.38      279.74     12.87 o 
   6   7   6      102.74       99.41      5.38 o 
   7   7   6      198.67      185.97      8.55 o 
  -9   8   6      114.86      115.43     11.85 o 
  -8   8   6        6.22        7.23      3.32 o 
  -7   8   6      285.10      295.97     11.60 o 
  -6   8   6      713.52      657.47     10.69 o 
  -5   8   6        1.93        0.02      2.43 o 
  -4   8   6      169.95      158.82      3.53 o 
  -3   8   6       75.77       74.70      2.99 o 
  -2   8   6      339.03      354.52      5.23 o 
  -1   8   6       66.85       69.09      4.05 o 
   0   8   6       88.69       89.97      6.94 o 
   1   8   6       62.54       67.00      4.27 o 
   2   8   6      253.22      270.27     14.08 o 
   3   8   6      385.66      333.58     12.03 o 
   4   8   6        0.51       -4.40      2.84 o 
   5   8   6      428.45      406.31     10.70 o 
   6   8   6      162.94      148.41      6.26 o 
   7   8   6        0.19        0.49      3.63 o 
  -9   9   6      129.92      117.08     11.68 o 
  -8   9   6       18.86       17.14      4.85 o 
  -7   9   6     1144.36     1097.78     15.39 o 
  -6   9   6       17.78       23.20      3.19 o 
  -5   9   6      236.04      250.71      6.37 o 
  -4   9   6      112.00      117.13      5.55 o 
  -3   9   6       20.64       18.54      2.32 o 
  -2   9   6      810.52      862.82      9.70 o 
  -1   9   6       22.42       20.35      2.31 o 
   0   9   6       17.41       17.07      2.45 o 
   1   9   6     3648.84     3383.03     35.12 o 
   2   9   6       63.20       58.46      4.67 o 
   3   9   6       77.27       76.98      9.19 o 
   4   9   6        0.72       -1.16      6.49 o 
   5   9   6       59.74       68.77      6.18 o 
   6   9   6       42.76       58.23      6.70 o 
  -9  10   6      104.64      144.68     11.41 o 
  -8  10   6       30.55       36.56      4.39 o 
  -7  10   6      651.87      663.84     13.49 o 
  -6  10   6       75.52       75.80      4.47 o 
  -5  10   6       57.16       55.98      4.95 o 
  -4  10   6      471.17      472.04     10.17 o 
  -3  10   6       14.86       28.15      2.99 o 
  -2  10   6        1.37        0.58      1.80 o 
  -1  10   6      870.56      855.80     13.44 o 
   0  10   6      418.58      413.81      8.68 o 
   1  10   6       61.78       61.60      3.73 o 
   2  10   6      521.75      533.97     14.58 o 
   3  10   6       41.07       53.81      7.89 o 
   4  10   6        9.17       19.60      5.06 o 
   5  10   6        7.16       -0.41      4.92 o 
   6  10   6       21.24       26.59      5.48 o 
  -8  11   6        7.59        8.27      3.92 o 
  -7  11   6       22.39       17.68      3.95 o 
  -6  11   6       67.39       67.06      5.60 o 
  -5  11   6      277.33      273.81     11.62 o 
  -4  11   6       31.68       27.97      4.20 o 
  -3  11   6      430.38      387.80      7.45 o 
  -2  11   6       58.37       59.20      3.80 o 
  -1  11   6      180.99      182.23      4.64 o 
   0  11   6      136.54      134.04      5.89 o 
   1  11   6      437.60      444.52      7.89 o 
   2  11   6      503.05      506.09     14.45 o 
   3  11   6      489.27      461.79     19.13 o 
   4  11   6        3.62       -1.33      3.59 o 
   5  11   6      158.53      161.18     11.68 o 
   6  11   6       10.60        6.77      4.95 o 
  -7  12   6       87.37       77.90      7.41 o 
  -6  12   6       85.16       83.84      6.40 o 
  -5  12   6      248.27      223.98      8.33 o 
  -4  12   6      102.92       77.75      5.58 o 
  -3  12   6       31.79       33.45      3.61 o 
  -2  12   6      525.43      493.10     12.56 o 
  -1  12   6       53.40       65.14      3.97 o 
   0  12   6      143.27      135.68      5.15 o 
   1  12   6      676.65      698.18     25.59 o 
   2  12   6       16.06       18.79      6.01 o 
   3  12   6       54.76       66.90      5.73 o 
   4  12   6       18.19       20.58      4.42 o 
   5  12   6       24.38       12.03      6.63 o 
  -7  13   6        2.47       -3.71      4.17 o 
  -6  13   6       94.67       97.18      6.52 o 
  -5  13   6      191.04      160.90      7.97 o 
  -4  13   6      115.20       97.86      6.59 o 
  -3  13   6       14.35       15.27      4.19 o 
  -2  13   6      307.61      320.17      7.55 o 
  -1  13   6       38.16       43.01      4.00 o 
   0  13   6      220.77      226.18      8.00 o 
   1  13   6      141.42      152.21      7.22 o 
   2  13   6        0.04       -4.17      4.78 o 
   3  13   6       61.98       66.13      6.06 o 
   4  13   6        8.27       12.19      6.12 o 
  -6  14   6      396.60      392.35     17.87 o 
  -5  14   6       76.95       81.40      6.64 o 
  -4  14   6        2.31       -3.58      5.36 o 
  -3  14   6      248.97      259.31      9.47 o 
  -2  14   6      241.65      236.70      7.03 o 
  -1  14   6       26.32       28.55      4.02 o 
   0  14   6        6.70        3.21      3.96 o 
   1  14   6      266.55      276.44     17.01 o 
   2  14   6       15.41       18.49      4.63 o 
   3  14   6      197.19      216.45      9.18 o 
  -5  15   6       21.94       29.68      5.55 o 
  -4  15   6      296.81      274.32     10.14 o 
  -3  15   6      608.55      618.85     14.28 o 
  -2  15   6       69.32       73.52      5.24 o 
  -1  15   6       64.26       74.93      5.37 o 
   0  15   6      942.03      975.82     29.04 o 
   1  15   6       29.47       24.26      7.99 o 
   2  15   6      162.87      184.49      8.89 o 
  -3  16   6       30.76       32.40      5.69 o 
  -2  16   6      119.99      127.87      7.96 o 
  -1  16   6        6.07        7.38      4.10 o 
   0  16   6       20.52       14.60      4.17 o 
 -11   1   7       33.94       33.72      5.58 o 
 -10   1   7      112.55      105.45      6.59 o 
  -9   1   7        4.56       -3.71      3.18 o 
  -8   1   7        1.67       -2.26      2.22 o 
  -7   1   7      276.85      305.73      5.89 o 
  -6   1   7        0.10       -0.62      1.02 o 
  -5   1   7      465.39      406.63      7.97 o 
  -4   1   7     6139.81     6844.77     77.19 o 
  -3   1   7       26.87       10.57      1.15 o 
  -2   1   7     2527.69     2529.65     44.45 o 
  -1   1   7      149.48      180.42      2.17 o 
   0   1   7        2.27        4.02      0.73 o 
   1   1   7      385.38      406.77      4.66 o 
   2   1   7        9.41       23.97      1.34 o 
   3   1   7      633.53      697.88      7.01 o 
   4   1   7      115.51      115.85      3.64 o 
   5   1   7      986.06      933.52     19.27 o 
   6   1   7        2.66        4.85      6.25 o 
   7   1   7      201.63      199.13      8.67 o 
   8   1   7       42.08       41.12      6.28 o 
 -11   2   7       10.17       12.95      4.90 o 
 -10   2   7       47.39       63.87      5.96 o 
  -9   2   7       23.21        8.06      3.12 o 
  -8   2   7      224.49      252.86      7.97 o 
  -7   2   7      292.17      265.52      7.46 o 
  -6   2   7      129.03      153.63      2.98 o 
  -5   2   7      626.61      679.19     16.84 o 
  -4   2   7     5202.52     5312.71     59.81 o 
  -3   2   7     2251.80     2465.85     43.59 o 
  -2   2   7     1724.79     1693.03     22.68 o 
  -1   2   7      190.85      164.68      3.98 o 
   0   2   7      103.90      102.40      1.87 o 
   1   2   7      135.99      175.41      3.35 o 
   2   2   7      341.07      311.91      4.34 o 
   3   2   7      305.45      328.38      5.01 o 
   4   2   7     1461.80     1382.45     18.03 o 
   5   2   7     1082.88     1063.63     11.92 o 
   6   2   7      239.77      232.33     10.59 o 
   7   2   7        2.05        4.39      4.30 o 
   8   2   7      190.63      188.97      9.07 o 
 -11   3   7       26.04       39.48      6.04 o 
 -10   3   7       68.17       67.15      7.86 o 
  -9   3   7      450.86      447.34     10.87 o 
  -8   3   7       41.51       44.22      4.80 o 
  -7   3   7      176.25      179.76      5.02 o 
  -6   3   7      132.69      115.74      3.31 o 
  -5   3   7        1.77        2.60      1.12 o 
  -4   3   7      524.39      569.16      5.25 o 
  -3   3   7      166.84      132.00      2.76 o 
  -2   3   7      382.68      391.55      7.50 o 
  -1   3   7      894.87     1015.02     10.58 o 
   0   3   7      976.13      883.46     15.45 o 
   1   3   7      638.57      665.63     25.00 o 
   2   3   7        1.40        2.58      1.15 o 
   3   3   7      218.07      198.89      6.94 o 
   4   3   7      123.92      132.16      3.85 o 
   5   3   7      170.09      151.32      5.37 o 
   6   3   7       61.01       62.20      5.82 o 
   7   3   7      156.16      152.88      8.04 o 
   8   3   7       24.46       28.19      5.70 o 
 -10   4   7        0.03        3.93      3.55 o 
  -9   4   7      463.84      432.47     18.11 o 
  -8   4   7      141.64      141.24      6.97 o 
  -7   4   7       68.41       69.22      6.94 o 
  -6   4   7       52.50       55.11      2.92 o 
  -5   4   7        5.12        3.50      1.18 o 
  -4   4   7      547.10      560.64     14.33 o 
  -3   4   7      172.61      213.16      3.43 o 
  -2   4   7     1072.09     1294.01     16.48 o 
  -1   4   7      262.32      286.97      4.53 o 
   0   4   7     6743.65     7158.09    118.24 o 
   1   4   7       44.86       47.34      2.34 o 
   2   4   7      174.91      195.54      5.84 o 
   3   4   7       30.64       36.69      2.11 o 
   4   4   7        6.58        9.24      2.60 o 
   5   4   7       39.98       51.90      3.99 o 
   6   4   7       64.09       64.73      4.74 o 
   7   4   7       96.70      103.92      7.27 o 
 -10   5   7      338.15      349.10     10.84 o 
  -9   5   7       52.77       63.84      6.01 o 
  -8   5   7      356.72      350.24      9.44 o 
  -7   5   7      472.23      449.60      7.87 o 
  -6   5   7       16.82       19.88      2.41 o 
  -5   5   7      420.72      416.09      5.64 o 
  -4   5   7        4.82        0.17      1.24 o 
  -3   5   7     2490.03     2546.97     44.07 o 
  -2   5   7      718.90      807.96     27.18 o 
  -1   5   7      786.44     1017.50     13.55 o 
   0   5   7     2454.44     2541.15     50.54 o 
   1   5   7     2772.77     2883.16     59.22 o 
   2   5   7      601.19      701.42     15.64 o 
   3   5   7      660.77      648.73      7.91 o 
   4   5   7        0.12        0.30      2.46 o 
   5   5   7      486.68      488.73     17.02 o 
   6   5   7       24.61       22.07      3.83 o 
   7   5   7        7.33       10.09      6.56 o 
 -10   6   7      107.97      106.96      8.44 o 
  -9   6   7      290.96      317.03      9.80 o 
  -8   6   7      197.38      207.92      6.31 o 
  -7   6   7      103.98      113.70      8.04 o 
  -6   6   7     1129.44     1114.48     15.45 o 
  -5   6   7      644.53      621.04     11.25 o 
  -4   6   7     1729.24     1643.64     12.93 o 
  -3   6   7      580.93      711.54     12.28 o 
  -2   6   7       69.21       42.22      2.92 o 
  -1   6   7       49.92       76.77      2.96 o 
   0   6   7     1245.40     1267.55     38.06 o 
   1   6   7     1738.48     1714.83     31.50 o 
   2   6   7        0.08       -1.56      1.92 o 
   3   6   7      119.89      131.46      3.37 o 
   4   6   7      378.82      377.63     10.16 o 
   5   6   7      452.05      421.78     13.88 o 
   6   6   7        2.77       -6.09      3.19 o 
   7   6   7       52.59       64.79      6.57 o 
 -10   7   7       30.39       50.95     12.47 o 
  -9   7   7      114.32      120.90      7.17 o 
  -8   7   7       17.87       16.94      3.41 o 
  -7   7   7      246.14      243.68      9.95 o 
  -6   7   7       13.12       19.89      7.81 o 
  -5   7   7      756.16      723.57      8.10 o 
  -4   7   7       52.13       56.63      2.44 o 
  -3   7   7       39.26       53.16      2.38 o 
  -2   7   7      577.43      574.07      7.24 o 
  -1   7   7      985.63     1011.86      9.44 o 
   0   7   7      140.34      143.66      5.15 o 
   1   7   7      109.38      111.32      5.16 o 
   2   7   7      570.54      535.58     15.66 o 
   3   7   7       60.51       67.47      3.17 o 
   4   7   7      226.46      230.18      6.67 o 
   5   7   7       49.78       64.66      4.64 o 
   6   7   7      153.43      149.81      6.58 o 
   7   7   7       60.69       64.61      6.45 o 
  -9   8   7       42.15       47.22      6.08 o 
  -8   8   7      151.70      149.99      8.49 o 
  -7   8   7      473.82      486.32     16.10 o 
  -6   8   7        5.47        2.96      2.61 o 
  -5   8   7      437.96      436.92      6.70 o 
  -4   8   7       10.93       11.46      1.78 o 
  -3   8   7       76.00       77.01      3.12 o 
  -2   8   7       22.45       20.35      8.34 o 
  -1   8   7       40.49       43.99      2.95 o 
   0   8   7      216.87      197.00      8.78 o 
   1   8   7     2247.84     2195.54     76.22 o 
   2   8   7       50.95       47.54      4.30 o 
   3   8   7      296.50      281.50     12.54 o 
   4   8   7       40.84       43.03      4.90 o 
   5   8   7      266.32      252.87      7.18 o 
   6   8   7        2.77        7.43      6.18 o 
  -9   9   7        9.60        3.72      4.11 o 
  -8   9   7     1147.60     1113.15     14.25 o 
  -7   9   7      286.16      287.44      8.81 o 
  -6   9   7       95.49      102.22      4.75 o 
  -5   9   7      821.91      796.50     10.66 o 
  -4   9   7      424.51      381.46      5.92 o 
  -3   9   7      297.54      267.35      5.07 o 
  -2   9   7      199.28      203.85      4.50 o 
  -1   9   7      441.75      404.60      6.00 o 
   0   9   7      466.63      470.59     22.45 o 
   1   9   7     5927.31     5657.79    137.78 o 
   2   9   7        8.62        8.09      3.20 o 
   3   9   7      356.82      329.00     15.58 o 
   4   9   7       10.05       19.91      4.15 o 
   5   9   7      409.86      403.13     15.65 o 
   6   9   7        1.07       -4.35      4.24 o 
  -9  10   7      428.75      486.97     26.37 o 
  -8  10   7      186.35      200.53     10.94 o 
  -7  10   7       44.34       46.42      4.43 o 
  -6  10   7       47.70       55.51      4.28 o 
  -5  10   7      117.44      113.38      5.87 o 
  -4  10   7      506.05      521.62     10.77 o 
  -3  10   7      163.72      159.50      4.35 o 
  -2  10   7        0.14       -2.75      1.93 o 
  -1  10   7     1135.74     1097.64     10.03 o 
   0  10   7      607.93      582.52     18.98 o 
   1  10   7      200.46      200.73      9.57 o 
   2  10   7      267.90      236.41     11.62 o 
   3  10   7      235.50      232.32      8.10 o 
   4  10   7      101.53       87.53      9.09 o 
   5  10   7      185.63      183.63      8.53 o 
   6  10   7       45.19       69.07      7.15 o 
  -8  11   7        0.62       -2.28      3.30 o 
  -7  11   7       19.19       22.17      3.82 o 
  -6  11   7      253.97      243.78      8.85 o 
  -5  11   7      161.95      157.12      7.17 o 
  -4  11   7      334.67      288.25      8.65 o 
  -3  11   7        5.99        7.47      2.25 o 
  -2  11   7     1211.65     1193.14     10.99 o 
  -1  11   7      445.29      443.84      9.42 o 
   0  11   7      161.19      172.67      5.47 o 
   1  11   7       77.78       78.24      4.31 o 
   2  11   7       46.54       53.17      3.88 o 
   3  11   7       25.53       29.21      6.18 o 
   4  11   7        9.85        4.58      6.08 o 
   5  11   7       11.32       13.66      5.03 o 
  -8  12   7       79.44       95.25      7.60 o 
  -7  12   7      191.51      180.44      8.40 o 
  -6  12   7       61.98       65.98      6.13 o 
  -5  12   7      153.76      136.95      7.00 o 
  -4  12   7      437.41      405.69     10.53 o 
  -3  12   7      298.17      249.75      6.54 o 
  -2  12   7       44.64       45.60      3.91 o 
  -1  12   7        0.03       -2.67      2.09 o 
   0  12   7        5.83        9.61      2.84 o 
   1  12   7       37.34       38.43      3.76 o 
   2  12   7      121.56      110.55      9.63 o 
   3  12   7      320.28      322.75     20.33 o 
   4  12   7      136.78      160.16     11.27 o 
  -7  13   7       61.57       71.94      6.85 o 
  -6  13   7       34.00       28.94      5.61 o 
  -5  13   7        0.98       -1.89      3.76 o 
  -4  13   7        8.27       10.17      4.42 o 
  -3  13   7      218.54      215.54      8.31 o 
  -2  13   7       14.12       10.89      3.31 o 
  -1  13   7        1.52       -1.38      2.65 o 
   0  13   7      170.13      178.37      6.77 o 
   1  13   7       29.37       25.39      4.73 o 
   2  13   7      318.02      333.72     28.15 o 
   3  13   7       65.45       72.61      6.24 o 
   4  13   7        2.54        0.55      6.29 o 
  -6  14   7      199.94      209.57      9.49 o 
  -5  14   7      289.73      283.31     10.22 o 
  -4  14   7      106.27       99.87      7.04 o 
  -3  14   7       33.30       48.39      5.41 o 
  -2  14   7       72.07       72.94      4.78 o 
  -1  14   7       50.39       56.70      4.69 o 
   0  14   7       74.01       77.02      6.01 o 
   1  14   7       73.76       69.21      6.13 o 
   2  14   7        8.94        6.32      4.36 o 
   3  14   7        0.78       -0.07      4.68 o 
  -5  15   7       58.26       61.62      6.81 o 
  -4  15   7       65.13       71.91      7.15 o 
  -3  15   7        0.20       -0.98      4.53 o 
  -2  15   7        2.71       -1.39      3.39 o 
  -1  15   7       72.57       81.21      5.34 o 
   0  15   7        9.67        5.89      3.68 o 
   1  15   7        0.06       -0.89      6.63 o 
   2  15   7       41.92       46.31      6.20 o 
  -2  16   7       67.92       76.98      7.27 o 
  -1  16   7       82.98       90.20      6.25 o 
 -11   0   8        0.08       -1.37      5.88 o 
 -10   0   8      323.83      304.81     13.73 o 
  -9   0   8      488.55      479.25     15.44 o 
  -8   0   8      118.70       88.55      7.79 o 
  -7   0   8      148.64      137.68      8.47 o 
  -6   0   8        9.72       30.19      2.75 o 
  -5   0   8     1492.37     1536.61     30.47 o 
  -4   0   8     1506.21     1559.04     56.92 o 
  -3   0   8      574.56      573.71      7.05 o 
  -2   0   8     1497.35     1385.01     42.98 o 
  -1   0   8      845.55      917.38     16.44 o 
   0   0   8       22.01       50.52      2.85 o 
   1   0   8     4235.90     4460.39    120.05 o 
   2   0   8      964.62      983.29     11.41 o 
   3   0   8       81.12       45.81      5.64 o 
   4   0   8      374.98      384.66      8.56 o 
   5   0   8       20.92       27.13      6.49 o 
   6   0   8     1171.43     1202.02     25.42 o 
   7   0   8       27.73       33.96      7.79 o 
 -11   1   8      133.88      129.39      7.58 o 
 -10   1   8      115.15       97.34      6.87 o 
  -9   1   8       55.86       48.53      4.92 o 
  -8   1   8      396.77      328.24      8.91 o 
  -7   1   8        8.44        9.48      3.15 o 
  -6   1   8     1228.56     1197.07     21.30 o 
  -5   1   8      293.04      367.77     10.18 o 
  -4   1   8     1658.15     1710.04     33.34 o 
  -3   1   8      138.06      211.70      8.73 o 
  -2   1   8        0.51        2.92      1.00 o 
  -1   1   8      721.72      670.36      3.86 o 
   0   1   8      303.86      391.36      5.85 o 
   1   1   8      434.23      379.83      4.82 o 
   2   1   8     1350.15     1276.81     13.09 o 
   3   1   8      272.53      272.63      4.84 o 
   4   1   8       51.51       57.29      3.02 o 
   5   1   8        3.48        5.12      2.81 o 
   6   1   8       96.79       99.59      6.69 o 
   7   1   8       51.80       50.97      5.79 o 
 -11   2   8       99.21      116.19      7.44 o 
 -10   2   8       15.10       26.77      5.81 o 
  -9   2   8        4.51       -1.47      3.14 o 
  -8   2   8        3.76       -2.56      2.90 o 
  -7   2   8        5.42        5.50      1.88 o 
  -6   2   8      375.32      389.66      8.26 o 
  -5   2   8      269.42      297.42      4.20 o 
  -4   2   8      295.99      372.75      9.97 o 
  -3   2   8      650.02      677.57     13.47 o 
  -2   2   8      304.92      306.77      5.52 o 
  -1   2   8      167.38      199.97      4.29 o 
   0   2   8      399.78      395.04      8.78 o 
   1   2   8       21.20       20.97      1.34 o 
   2   2   8      432.48      446.09      5.64 o 
   3   2   8      395.81      397.16      5.78 o 
   4   2   8      688.86      697.03     17.18 o 
   5   2   8      195.42      200.95      5.92 o 
   6   2   8      108.56      106.78      6.74 o 
   7   2   8       18.21       12.62      7.07 o 
 -11   3   8      260.30      325.55     11.04 o 
 -10   3   8        0.80       -5.79      3.64 o 
  -9   3   8        2.63       -1.41      3.13 o 
  -8   3   8       34.21       26.17      4.11 o 
  -7   3   8        2.60       -1.18      1.87 o 
  -6   3   8      500.40      466.61      5.96 o 
  -5   3   8       14.65       19.48      1.77 o 
  -4   3   8      160.44      128.72      3.78 o 
  -3   3   8        7.67       35.16     14.53 o 
  -2   3   8     1634.48     1755.58     21.66 o 
  -1   3   8     2704.99     2633.84     32.12 o 
   0   3   8       79.28      119.22      2.88 o 
   1   3   8        0.81        7.56      1.25 o 
   2   3   8      277.91      253.61      4.72 o 
   3   3   8        6.91        4.99      1.87 o 
   4   3   8      755.68      721.14      9.07 o 
   5   3   8        1.03       -1.55      2.60 o 
   6   3   8       18.78       13.61      5.57 o 
   7   3   8      315.13      301.53     10.53 o 
 -11   4   8      398.00      452.76     19.44 o 
 -10   4   8      866.19      869.23     16.11 o 
  -9   4   8        4.11        5.64      5.30 o 
  -8   4   8      314.79      272.82     11.14 o 
  -7   4   8     1660.55     1531.02     19.94 o 
  -6   4   8      710.14      709.86      7.51 o 
  -5   4   8     1076.19     1036.02     15.24 o 
  -4   4   8      360.52      330.65      7.89 o 
  -3   4   8      115.34      152.53      3.15 o 
  -2   4   8     8384.25     8922.65    127.15 o 
  -1   4   8     1996.33     2212.29     31.29 o 
   0   4   8     8268.83     8292.32    189.59 o 
   1   4   8     1599.32     1536.16     19.92 o 
   2   4   8       69.98       63.44      2.30 o 
   3   4   8      401.10      352.55      9.69 o 
   4   4   8       46.99       46.13      3.65 o 
   5   4   8       93.86       90.45      4.81 o 
   6   4   8      396.34      371.58     14.52 o 
   7   4   8       57.22       57.33      6.57 o 
 -10   5   8       63.01       78.73      6.62 o 
  -9   5   8        0.08       -2.57      3.14 o 
  -8   5   8       24.72       24.19      4.12 o 
  -7   5   8      398.72      369.95     12.38 o 
  -6   5   8       62.92       52.86      3.05 o 
  -5   5   8      132.34      132.24      3.96 o 
  -4   5   8        1.02        4.93      1.49 o 
  -3   5   8      441.76      509.72     10.14 o 
  -2   5   8       26.07       35.03      1.64 o 
  -1   5   8      209.04      227.83      5.16 o 
   0   5   8     2605.42     2710.40     57.14 o 
   1   5   8      760.00      787.01     32.43 o 
   2   5   8       34.80       52.12      2.38 o 
   3   5   8        3.54        2.49      1.82 o 
   4   5   8      104.78       92.19      4.55 o 
   5   5   8       38.93       42.76      4.02 o 
   6   5   8       29.65       24.93      3.97 o 
   7   5   8      148.32      149.92      8.47 o 
 -10   6   8       14.95       18.15      6.42 o 
  -9   6   8       18.53       22.70      4.65 o 
  -8   6   8      274.38      283.44      7.08 o 
  -7   6   8     3489.38     3369.01     36.44 o 
  -6   6   8      363.40      353.59      9.62 o 
  -5   6   8      763.68      744.01     12.47 o 
  -4   6   8      423.15      426.38      8.37 o 
  -3   6   8       25.02       22.70      1.93 o 
  -2   6   8     1061.43     1074.42     16.19 o 
  -1   6   8      197.74      183.44      5.91 o 
   0   6   8      483.87      509.89     11.50 o 
   1   6   8     2675.23     2754.39     42.40 o 
   2   6   8      312.54      324.64      5.13 o 
   3   6   8     1276.07     1228.99     20.58 o 
   4   6   8       28.09       31.13      3.66 o 
   5   6   8      731.87      693.20     26.40 o 
   6   6   8       88.79      100.12      5.46 o 
   7   6   8        1.93        7.49      5.02 o 
 -10   7   8       10.77        9.55      5.11 o 
  -9   7   8      269.98      278.12      9.59 o 
  -8   7   8        4.68        4.50      3.32 o 
  -7   7   8     2034.17     1929.85     19.21 o 
  -6   7   8    10697.31    10440.65     34.95 o 
  -5   7   8       20.42       24.40      2.53 o 
  -4   7   8       57.13       65.08      2.54 o 
  -3   7   8     1121.71     1061.64     15.65 o 
  -2   7   8        3.63       14.66      2.24 o 
  -1   7   8     2338.90     2267.84     14.26 o 
   0   7   8       91.98       83.74      3.46 o 
   1   7   8       31.91       43.45      4.30 o 
   2   7   8     5071.43     5049.42     87.65 o 
   3   7   8      210.49      196.87      7.25 o 
   4   7   8      361.39      378.33     17.43 o 
   5   7   8       65.24       77.33      4.96 o 
   6   7   8       12.51        9.54      3.66 o 
 -10   8   8       44.60       60.67      6.91 o 
  -9   8   8       76.51       86.17      6.91 o 
  -8   8   8      121.10      105.50      5.24 o 
  -7   8   8      117.54      118.64      6.24 o 
  -6   8   8       40.10       39.42      3.56 o 
  -5   8   8      823.93      804.36      8.91 o 
  -4   8   8       21.44       26.55      2.16 o 
  -3   8   8        3.34       -1.57      1.57 o 
  -2   8   8      333.83      279.59      5.62 o 
  -1   8   8     1279.50     1330.90     12.12 o 
   0   8   8       39.64       43.50      3.33 o 
   1   8   8       15.20       13.47      3.50 o 
   2   8   8      863.94      904.63     11.91 o 
   3   8   8     2732.52     2600.52    166.58 o 
   4   8   8       55.84       57.84      5.29 o 
   5   8   8       74.40       74.55      6.16 o 
   6   8   8      286.85      312.90      9.09 o 
  -9   9   8       19.74       35.26      5.23 o 
  -8   9   8       72.93       83.26      5.32 o 
  -7   9   8       88.50       90.72      4.73 o 
  -6   9   8      119.23      101.14      4.92 o 
  -5   9   8        1.27        0.94      1.97 o 
  -4   9   8        0.64       -3.45      1.72 o 
  -3   9   8       78.76       77.54      3.22 o 
  -2   9   8       13.10       11.35      2.21 o 
  -1   9   8      192.09      192.43      7.98 o 
   0   9   8        2.12       -1.78      3.55 o 
   1   9   8     2173.16     2088.82     33.89 o 
   2   9   8        9.23       11.57      2.66 o 
   3   9   8      632.87      565.45     30.92 o 
   4   9   8       20.38       21.51      4.59 o 
   5   9   8       35.43       31.46      5.48 o 
   6   9   8       71.54       77.36     10.76 o 
  -9  10   8       90.33       97.37      7.27 o 
  -8  10   8      375.36      376.34      9.00 o 
  -7  10   8        1.32        1.30      3.19 o 
  -6  10   8       91.49       85.59      5.21 o 
  -5  10   8        8.06       15.25      3.71 o 
  -4  10   8      909.84      930.93     12.94 o 
  -3  10   8        2.15       -0.26      2.08 o 
  -2  10   8     1353.40     1333.41     29.05 o 
  -1  10   8       58.61       61.61      3.26 o 
   0  10   8      192.01      163.58      9.63 o 
   1  10   8      120.31      115.82      6.09 o 
   2  10   8       11.12        7.91      3.69 o 
   3  10   8      318.63      327.08     14.08 o 
   4  10   8        1.09       -2.84      3.91 o 
   5  10   8        0.33        0.96      6.35 o 
  -8  11   8       16.77       10.34      3.80 o 
  -7  11   8       41.47       46.56      4.50 o 
  -6  11   8       10.01       15.47      4.19 o 
  -5  11   8        3.07        1.62      3.42 o 
  -4  11   8      139.35      150.33      6.83 o 
  -3  11   8      136.43      136.53      4.38 o 
  -2  11   8      356.21      351.83      6.40 o 
  -1  11   8       27.85       33.37      3.03 o 
   0  11   8        9.02        8.61      2.82 o 
   1  11   8        2.04        1.37      2.61 o 
   2  11   8      334.92      339.70     22.14 o 
   3  11   8       26.30       27.81      7.31 o 
   4  11   8       80.42      100.05      7.19 o 
   5  11   8       16.60        9.29      4.85 o 
  -7  12   8      143.39      143.42      8.00 o 
  -6  12   8       20.26       21.94      4.76 o 
  -5  12   8      861.95      892.70     20.81 o 
  -4  12   8      215.37      185.42     10.18 o 
  -3  12   8      379.26      385.71      7.00 o 
  -2  12   8      275.32      309.75      6.34 o 
  -1  12   8       43.96       46.99      3.53 o 
   0  12   8       15.18        7.45      2.46 o 
   1  12   8        8.64       11.19      3.14 o 
   2  12   8      334.09      334.29     14.35 o 
   3  12   8      182.82      157.22     11.68 o 
   4  12   8       64.80       87.89      7.07 o 
  -7  13   8        0.32       -2.54      4.44 o 
  -6  13   8       20.96       15.17      4.74 o 
  -5  13   8       77.40       72.86      6.47 o 
  -4  13   8       84.40       86.36      6.45 o 
  -3  13   8       19.02       11.02      3.23 o 
  -2  13   8      103.36       96.22      5.01 o 
  -1  13   8       73.86       67.23      3.80 o 
   0  13   8        0.03       -2.29      2.55 o 
   1  13   8       37.95       48.05      4.31 o 
   2  13   8        6.81        8.93      4.45 o 
   3  13   8       22.85       12.30      7.38 o 
  -6  14   8       14.29       15.95      5.14 o 
  -5  14   8      159.92      174.20      8.74 o 
  -4  14   8      287.45      273.24     10.03 o 
  -3  14   8       12.38       12.25      4.64 o 
  -2  14   8      467.78      489.34      9.74 o 
  -1  14   8        3.30       -0.52      3.14 o 
   0  14   8      267.48      262.37      7.60 o 
   1  14   8       74.61       74.19      6.28 o 
   2  14   8        0.20        2.62      4.39 o 
  -4  15   8      426.18      425.69     12.42 o 
  -3  15   8      204.97      238.95      9.68 o 
  -2  15   8        0.42        0.98      3.50 o 
  -1  15   8      166.15      152.47      6.49 o 
   0  15   8       98.76       97.79      5.90 o 
   1  15   8      134.22      117.80     11.34 o 
 -11   1   9      192.68      193.07      8.76 o 
 -10   1   9        0.29       -4.18      3.68 o 
  -9   1   9        3.68       -3.55      2.75 o 
  -8   1   9      775.67      692.39     12.49 o 
  -7   1   9      187.44      178.10      6.64 o 
  -6   1   9        9.03        6.02      1.56 o 
  -5   1   9      215.51      264.72      7.15 o 
  -4   1   9        0.48        3.81      1.19 o 
  -3   1   9      202.40      171.81      3.94 o 
  -2   1   9      339.41      330.09      6.88 o 
  -1   1   9      340.26      323.54      3.50 o 
   0   1   9        0.58        0.29      1.24 o 
   1   1   9       56.95       52.33      2.47 o 
   2   1   9        1.77        0.98      1.64 o 
   3   1   9      301.68      299.43      5.35 o 
   4   1   9       25.22       20.68      2.62 o 
   5   1   9       55.18       55.99      4.25 o 
   6   1   9        2.90        6.22      4.11 o 
   7   1   9       12.51        5.48      4.85 o 
 -11   2   9       39.41       27.27      9.50 o 
 -10   2   9      200.44      212.83      8.49 o 
  -9   2   9      300.77      269.79      8.94 o 
  -8   2   9      196.19      167.55      7.17 o 
  -7   2   9      554.92      540.52      6.54 o 
  -6   2   9      472.09      514.49     14.37 o 
  -5   2   9      239.08      273.27      4.81 o 
  -4   2   9       19.80       25.36      2.26 o 
  -3   2   9        3.31        2.56      1.20 o 
  -2   2   9     2181.94     2183.83     16.55 o 
  -1   2   9       23.59       22.18      1.34 o 
   0   2   9     1538.37     1622.21     22.30 o 
   1   2   9      222.57      246.05      3.06 o 
   2   2   9      224.21      270.97      4.77 o 
   3   2   9        3.43       -0.61      1.81 o 
   4   2   9       14.37       22.06      2.61 o 
   5   2   9      191.26      206.86      6.29 o 
   6   2   9     1096.93     1074.79     17.61 o 
   7   2   9       75.57       67.88      6.86 o 
 -11   3   9      192.38      200.27      9.20 o 
 -10   3   9       15.40       32.61      5.22 o 
  -9   3   9      100.84      107.06      6.40 o 
  -8   3   9       10.27       11.39      5.40 o 
  -7   3   9      367.18      330.87      5.56 o 
  -6   3   9     1063.40     1029.25     37.13 o 
  -5   3   9      629.04      692.65     14.74 o 
  -4   3   9      525.45      571.63      7.92 o 
  -3   3   9       20.84       24.21      1.74 o 
  -2   3   9     4148.83     4392.58     37.08 o 
  -1   3   9      343.31      379.77      3.67 o 
   0   3   9      357.04      369.86      4.50 o 
   1   3   9     1034.13     1029.53     19.83 o 
   2   3   9      321.15      338.75      6.72 o 
   3   3   9        9.53       12.14      2.24 o 
   4   3   9      357.30      360.32      7.41 o 
   5   3   9       11.24       12.01      3.16 o 
   6   3   9        0.93        6.37      4.01 o 
   7   3   9       48.93       43.27      5.98 o 
 -11   4   9       32.86       78.65      6.86 o 
 -10   4   9        0.24        1.13      4.13 o 
  -9   4   9       12.43       -1.95      3.79 o 
  -8   4   9        0.01       -3.97      2.81 o 
  -7   4   9        0.90        1.58      2.13 o 
  -6   4   9      409.61      387.07      5.87 o 
  -5   4   9      111.85      124.63      3.21 o 
  -4   4   9       91.49      124.16      3.62 o 
  -3   4   9      434.18      486.69      5.38 o 
  -2   4   9      820.03      930.49     11.04 o 
  -1   4   9     1455.95     1455.12     24.06 o 
   0   4   9       95.97      116.51      2.77 o 
   1   4   9      124.92      104.71      3.35 o 
   2   4   9      224.55      228.75      4.60 o 
   3   4   9      197.28      170.75      4.40 o 
   4   4   9       42.84       44.12      3.91 o 
   5   4   9       79.51       73.90      4.68 o 
   6   4   9       24.27       27.47      5.06 o 
   7   4   9        0.73       -7.28      4.59 o 
 -10   5   9       78.58       84.78      7.41 o 
  -9   5   9      136.11      145.33      7.62 o 
  -8   5   9      122.43      113.08      7.58 o 
  -7   5   9       77.82       73.32      4.08 o 
  -6   5   9       92.99       94.62      3.64 o 
  -5   5   9       51.15       45.35      2.52 o 
  -4   5   9      369.50      379.80      6.87 o 
  -3   5   9     3050.76     3048.79     69.76 o 
  -2   5   9      529.05      479.61     11.21 o 
  -1   5   9        3.50        8.29      2.53 o 
   0   5   9       17.15       15.45      2.26 o 
   1   5   9        0.26        2.08      1.94 o 
   2   5   9      886.39      833.01     20.62 o 
   3   5   9       99.57      102.24      3.81 o 
   4   5   9      389.59      358.06     14.16 o 
   5   5   9       58.82       54.37      4.47 o 
   6   5   9       53.50       54.38      4.78 o 
 -10   6   9       80.93       87.08      7.21 o 
  -9   6   9       11.79       13.85      4.23 o 
  -8   6   9       11.25       11.18      3.04 o 
  -7   6   9     1560.98     1574.60     23.11 o 
  -6   6   9      349.31      339.86      6.31 o 
  -5   6   9       10.32       14.63      3.42 o 
  -4   6   9      563.97      581.84      7.79 o 
  -3   6   9       98.35      112.58      3.21 o 
  -2   6   9      631.33      634.94     18.70 o 
  -1   6   9        0.16        0.55      1.42 o 
   0   6   9     1185.35     1203.96     17.54 o 
   1   6   9     1049.75     1145.16     27.22 o 
   2   6   9     1013.43     1003.61     39.05 o 
   3   6   9      175.96      151.96     10.08 o 
   4   6   9      242.92      216.52      7.33 o 
   5   6   9       30.57       31.73      4.07 o 
   6   6   9      186.13      192.63      7.12 o 
 -10   7   9       13.56       11.47      4.61 o 
  -9   7   9        8.13        6.41      5.71 o 
  -8   7   9       33.29       38.74      4.09 o 
  -7   7   9       80.27      108.38      7.71 o 
  -6   7   9       29.15       56.28      3.91 o 
  -5   7   9        4.55        3.53      1.91 o 
  -4   7   9      145.70      149.08      3.82 o 
  -3   7   9        3.81        5.23      1.77 o 
  -2   7   9       58.75       72.59      3.50 o 
  -1   7   9      842.42      843.87     21.32 o 
   0   7   9      100.60       89.22      3.06 o 
   1   7   9      622.56      650.69     18.28 o 
   2   7   9        0.22        2.95      2.52 o 
   3   7   9      275.44      245.37     14.35 o 
   4   7   9      153.43      123.82      6.32 o 
   5   7   9      149.47      146.30      6.01 o 
   6   7   9       78.40       83.14      5.79 o 
 -10   8   9        0.37        5.05      4.45 o 
  -9   8   9        0.07       -6.17      3.91 o 
  -8   8   9        1.17        0.25      2.93 o 
  -7   8   9      226.62      233.77      6.71 o 
  -6   8   9        2.15        3.63      2.31 o 
  -5   8   9       25.70       27.18      2.68 o 
  -4   8   9        4.26        1.63      1.66 o 
  -3   8   9       36.21       44.80      3.28 o 
  -2   8   9      126.92      101.73      3.93 o 
  -1   8   9     2679.90     2689.90     53.81 o 
   0   8   9       36.57       40.64      3.18 o 
   1   8   9      342.61      343.27      8.97 o 
   2   8   9       94.89       94.65      4.49 o 
   3   8   9        2.71        5.20      3.45 o 
   4   8   9       62.52       74.23      6.03 o 
   5   8   9      165.72      156.30     15.03 o 
   6   8   9      125.59      124.22      8.23 o 
  -9   9   9       95.44      104.65      7.30 o 
  -8   9   9       21.77       29.55      4.22 o 
  -7   9   9       42.78       41.60      3.97 o 
  -6   9   9      117.41      122.39      5.10 o 
  -5   9   9      525.53      527.98      7.72 o 
  -4   9   9      899.74      850.35     11.46 o 
  -3   9   9      683.28      692.85      8.05 o 
  -2   9   9       28.39       33.47      3.27 o 
  -1   9   9     1426.11     1374.12     23.55 o 
   0   9   9      914.34      888.67     22.27 o 
   1   9   9      501.67      493.55     10.76 o 
   2   9   9      164.41      175.42      4.71 o 
   3   9   9       33.42       35.23      4.76 o 
   4   9   9       92.01      108.99      6.81 o 
   5   9   9       26.49       44.28      5.79 o 
  -9  10   9       47.57       55.81      5.40 o 
  -8  10   9        2.56       -0.57      3.10 o 
  -7  10   9        2.07        1.50      3.09 o 
  -6  10   9      251.00      225.46      6.70 o 
  -5  10   9       20.97       21.84      3.71 o 
  -4  10   9      279.17      276.74      6.83 o 
  -3  10   9       37.48       35.74      3.02 o 
  -2  10   9      769.19      828.78     10.56 o 
  -1  10   9       22.74       23.47      3.13 o 
   0  10   9      304.43      290.24      6.54 o 
   1  10   9       36.74       42.79      4.47 o 
   2  10   9        0.30        0.67      2.45 o 
   3  10   9       64.66       78.65      6.14 o 
   4  10   9       16.46       11.21      4.63 o 
   5  10   9       88.49       93.32      7.79 o 
  -8  11   9       25.67       33.04      4.63 o 
  -7  11   9      134.97      145.74      6.05 o 
  -6  11   9       51.07       48.44      5.63 o 
  -5  11   9      185.96      185.06      7.61 o 
  -4  11   9      248.04      230.71      6.66 o 
  -3  11   9      154.47      129.39      4.41 o 
  -2  11   9      206.51      210.30      5.23 o 
  -1  11   9       14.84       19.19      2.60 o 
   0  11   9       18.10       16.47      2.58 o 
   1  11   9      123.59      100.17      8.68 o 
   2  11   9       60.02       55.28      5.42 o 
   3  11   9        3.39        0.72      4.10 o 
   4  11   9       33.46       43.25      8.27 o 
  -7  12   9      250.76      237.42     21.42 o 
  -6  12   9       55.75       50.88      5.65 o 
  -5  12   9      237.81      232.63      8.74 o 
  -4  12   9      100.09       80.85      5.80 o 
  -3  12   9        8.21        9.50      3.67 o 
  -2  12   9      355.19      363.72      6.89 o 
  -1  12   9      219.99      231.70      5.66 o 
   0  12   9      502.24      494.57      7.86 o 
   1  12   9       94.66       97.56      4.97 o 
   2  12   9       26.96       29.97      4.93 o 
   3  12   9       14.65       17.76      4.66 o 
   4  12   9        6.51       17.68     11.38 o 
  -7  13   9      107.27      113.41      7.80 o 
  -6  13   9      134.06      135.37      7.92 o 
  -5  13   9       36.16       27.37      5.02 o 
  -4  13   9      124.97      134.08      7.30 o 
  -3  13   9      224.93      225.88      6.86 o 
  -2  13   9      121.58      125.34      4.82 o 
  -1  13   9        0.44       -2.19      2.49 o 
   0  13   9      550.66      557.45     13.85 o 
   1  13   9      301.62      312.60      8.54 o 
   2  13   9       54.69       71.40      6.73 o 
   3  13   9        1.25       -3.42      6.70 o 
  -6  14   9      135.80      143.83      8.58 o 
  -5  14   9      233.19      235.39      9.58 o 
  -4  14   9      245.03      246.31      9.66 o 
  -3  14   9      101.82       99.10      6.74 o 
  -2  14   9       16.40       17.13      4.59 o 
  -1  14   9      434.84      447.32      8.17 o 
   0  14   9      201.92      208.42      6.97 o 
   1  14   9       42.60       41.13      7.93 o 
   2  14   9       77.99       79.88      7.01 o 
  -4  15   9        5.72        8.83      5.07 o 
  -3  15   9        0.02        0.80      4.54 o 
  -2  15   9        1.30        6.08      3.84 o 
  -1  15   9      175.52      184.56      7.06 o 
   0  15   9      114.48      130.89      7.75 o 
 -11   0  10       30.37       37.92      7.93 o 
 -10   0  10       29.42       27.88      7.04 o 
  -9   0  10        0.52        0.82      4.44 o 
  -8   0  10       77.94       91.35      7.99 o 
  -7   0  10      101.92       89.37      7.58 o 
  -6   0  10      143.20      145.14      4.89 o 
  -5   0  10      364.72      326.93     13.56 o 
  -4   0  10        2.39        0.66      1.95 o 
  -3   0  10      580.29      567.33      7.70 o 
  -2   0  10     2419.52     2338.13     40.48 o 
  -1   0  10      693.89      714.90     15.14 o 
   0   0  10        8.92        3.04      2.08 o 
   1   0  10      350.91      339.94      7.25 o 
   2   0  10      742.50      695.24     19.95 o 
   3   0  10        6.41        4.97      3.03 o 
   4   0  10      354.87      353.77      8.80 o 
   5   0  10      749.44      738.62     20.09 o 
   6   0  10      537.48      493.94     17.97 o 
   7   0  10       54.16       43.66      9.16 o 
 -11   1  10        0.02       -3.18      6.46 o 
 -10   1  10       43.68       41.48      5.60 o 
  -9   1  10      154.90      147.05      6.98 o 
  -8   1  10        7.17        0.27      3.28 o 
  -7   1  10       80.93       92.54      4.95 o 
  -6   1  10      916.21      870.81     24.33 o 
  -5   1  10       32.56       15.73      1.75 o 
  -4   1  10      719.59      662.53     11.40 o 
  -3   1  10      173.17      211.37      3.50 o 
  -2   1  10      369.82      387.13      4.12 o 
  -1   1  10      871.53      834.98      8.73 o 
   0   1  10      449.79      555.17      6.81 o 
   1   1  10      849.54      894.07      8.03 o 
   2   1  10        0.08       -0.53      1.84 o 
   3   1  10     1504.05     1456.59     17.71 o 
   4   1  10      342.66      344.66      6.24 o 
   5   1  10       22.93       25.34      4.80 o 
   6   1  10       16.10       18.61      5.36 o 
   7   1  10       26.30       30.33      9.98 o 
 -11   2  10      105.07       80.66      6.63 o 
 -10   2  10        0.94       -1.57      4.85 o 
  -9   2  10      686.21      627.15     12.85 o 
  -8   2  10       25.92       27.77      4.30 o 
  -7   2  10       61.46       63.57      3.72 o 
  -6   2  10      203.51      182.67      5.77 o 
  -5   2  10       11.36       22.56      1.97 o 
  -4   2  10       17.83       24.66      1.88 o 
  -3   2  10       95.86      115.42      2.80 o 
  -2   2  10       42.97       47.23      1.80 o 
  -1   2  10      469.81      487.19      5.43 o 
   0   2  10      102.23      107.18      3.28 o 
   1   2  10     1074.04     1138.99      9.07 o 
   2   2  10        3.69        6.41      2.03 o 
   3   2  10       70.14       77.49      3.50 o 
   4   2  10      443.94      435.58      6.97 o 
   5   2  10       19.25       23.15      3.58 o 
   6   2  10        3.35        3.99      4.65 o 
 -11   3  10       98.63      113.38      7.73 o 
 -10   3  10        0.32        0.68      4.20 o 
  -9   3  10      184.06      184.39      7.63 o 
  -8   3  10       62.41       56.19      5.05 o 
  -7   3  10      909.66      899.31     12.09 o 
  -6   3  10      593.50      568.92      7.96 o 
  -5   3  10       83.76      114.97      3.20 o 
  -4   3  10     2646.71     2648.91     42.42 o 
  -3   3  10      198.21      186.87      3.53 o 
  -2   3  10      348.16      397.66      8.80 o 
  -1   3  10       24.48       43.92      2.05 o 
   0   3  10      410.95      397.10      5.30 o 
   1   3  10      759.18      774.21     10.25 o 
   2   3  10      246.08      231.76      4.83 o 
   3   3  10       38.38       39.97      4.52 o 
   4   3  10       51.96       63.14      4.02 o 
   5   3  10      293.91      294.75      7.63 o 
   6   3  10      790.85      792.97     15.87 o 
 -11   4  10      467.37      554.53     14.10 o 
 -10   4  10        2.57       -2.89      3.71 o 
  -9   4  10        0.53        0.01      3.35 o 
  -8   4  10      201.86      182.31      7.31 o 
  -7   4  10      938.01      861.54     11.84 o 
  -6   4  10      936.42      929.16     24.23 o 
  -5   4  10     2280.65     2280.00     45.78 o 
  -4   4  10     1439.92     1437.37     26.27 o 
  -3   4  10     3684.18     3897.76     49.67 o 
  -2   4  10      185.21      225.08      4.05 o 
  -1   4  10      123.92      129.24      2.94 o 
   0   4  10     1048.37     1092.09     22.53 o 
   1   4  10        4.88        2.46      1.78 o 
   2   4  10      386.14      379.41     12.19 o 
   3   4  10     1314.97     1281.41     26.79 o 
   4   4  10       74.23       70.80      4.30 o 
   5   4  10      304.72      293.84      9.29 o 
   6   4  10       35.14       38.93      5.80 o 
 -10   5  10        2.53       13.14      4.87 o 
  -9   5  10       20.67       20.05      4.28 o 
  -8   5  10        6.00        3.04      2.93 o 
  -7   5  10      438.27      424.86      6.70 o 
  -6   5  10     1786.38     1661.04     45.51 o 
  -5   5  10      364.84      396.60      5.55 o 
  -4   5  10      100.47      119.07      3.35 o 
  -3   5  10       10.70       10.77      1.79 o 
  -2   5  10      166.33      163.26      4.53 o 
  -1   5  10       52.06       59.98      2.53 o 
   0   5  10      353.81      321.43      9.18 o 
   1   5  10        5.65        5.68      2.24 o 
   2   5  10       15.56       21.22      2.42 o 
   3   5  10      214.46      209.32      5.21 o 
   4   5  10      518.49      500.50     12.88 o 
   5   5  10       21.36       22.75      4.33 o 
   6   5  10       72.02       68.13      6.65 o 
 -10   6  10      155.08      161.74      9.81 o 
  -9   6  10       24.31       28.20      5.00 o 
  -8   6  10        1.66        1.12      2.71 o 
  -7   6  10       46.48       62.96      3.62 o 
  -6   6  10     3134.26     3004.83     35.71 o 
  -5   6  10      903.89      899.03     18.38 o 
  -4   6  10       10.87       11.93      1.90 o 
  -3   6  10      152.17      148.71      4.42 o 
  -2   6  10        0.19       -0.21      1.82 o 
  -1   6  10      128.07      150.11      3.82 o 
   0   6  10      123.54      137.32      4.40 o 
   1   6  10       23.27       22.41      2.94 o 
   2   6  10      722.27      700.40      9.46 o 
   3   6  10        2.67        6.02      2.43 o 
   4   6  10       95.21       90.16      5.86 o 
   5   6  10       22.88       31.02      4.78 o 
   6   6  10        0.01       -2.52      3.70 o 
 -10   7  10        8.79        9.08      4.72 o 
  -9   7  10       82.97      107.52      7.05 o 
  -8   7  10       65.96       74.20      4.70 o 
  -7   7  10     4057.14     3880.31     52.66 o 
  -6   7  10      823.30      796.94     12.21 o 
  -5   7  10       10.28       11.31      3.38 o 
  -4   7  10      665.14      626.27      7.22 o 
  -3   7  10      255.18      234.21      4.64 o 
  -2   7  10      539.96      571.88     19.68 o 
  -1   7  10       78.94       76.70      4.50 o 
   0   7  10      203.30      212.26     10.57 o 
   1   7  10    10040.74     9998.50    235.36 o 
   2   7  10      907.95      921.27     33.64 o 
   3   7  10       41.97       51.56      4.90 o 
   4   7  10        2.37       -0.36      3.10 o 
   5   7  10        1.02        1.32      3.22 o 
   6   7  10      135.00      153.05      7.01 o 
  -9   8  10       97.15      107.24      7.10 o 
  -8   8  10       85.86       91.75      5.18 o 
  -7   8  10      151.32      155.79      4.91 o 
  -6   8  10        9.95       14.68      2.66 o 
  -5   8  10      176.00      170.21      4.64 o 
  -4   8  10       10.13       22.96      6.38 o 
  -3   8  10        4.00        1.54      2.20 o 
  -2   8  10       31.32       30.39      2.91 o 
  -1   8  10       22.58       19.70      2.61 o 
   0   8  10       89.43       93.46      4.36 o 
   1   8  10     2305.44     2192.58     55.03 o 
   2   8  10     1029.30     1024.24     32.03 o 
   3   8  10       74.24       69.71      5.72 o 
   4   8  10       26.05       22.10      4.45 o 
   5   8  10      232.77      258.11     23.23 o 
  -9   9  10       24.29       25.92      5.28 o 
  -8   9  10      252.49      249.25      7.45 o 
  -7   9  10       14.24        8.27      3.11 o 
  -6   9  10      407.84      425.04      7.50 o 
  -5   9  10      583.18      520.20      7.88 o 
  -4   9  10       50.45       36.67      2.86 o 
  -3   9  10      146.78      128.68      4.60 o 
  -2   9  10      100.67       93.15      4.26 o 
  -1   9  10      221.45      249.89      6.03 o 
   0   9  10      661.48      624.19     11.54 o 
   1   9  10        0.00       -5.26      2.63 o 
   2   9  10      104.75       88.92      4.66 o 
   3   9  10        2.59        8.22      7.04 o 
   4   9  10        0.02       -1.88      3.93 o 
   5   9  10       22.69       35.59      5.98 o 
  -9  10  10       18.21       29.27      4.58 o 
  -8  10  10       51.96       65.77      5.25 o 
  -7  10  10       85.14       89.54      5.22 o 
  -6  10  10      378.45      365.70      7.49 o 
  -5  10  10      515.61      514.39      9.39 o 
  -4  10  10       33.93       43.64      3.19 o 
  -3  10  10     1058.50      851.75      9.44 o 
  -2  10  10      501.66      500.35      8.48 o 
  -1  10  10       32.51       42.79      6.66 o 
   0  10  10       39.08       43.50      4.63 o 
   1  10  10      218.14      216.22      8.91 o 
   2  10  10       34.50       48.33     13.43 o 
   3  10  10      477.73      486.04     40.35 o 
   4  10  10        0.67        5.82      4.08 o 
  -8  11  10      203.55      215.20      7.51 o 
  -7  11  10       21.56       19.12      3.89 o 
  -6  11  10        4.94        4.37      3.79 o 
  -5  11  10       57.49       69.34      4.66 o 
  -4  11  10       87.55       76.26      4.60 o 
  -3  11  10      207.76      175.45      4.97 o 
  -2  11  10      301.06      301.47      6.20 o 
  -1  11  10      371.89      383.02      6.79 o 
   0  11  10      193.64      204.36     16.81 o 
   1  11  10      264.26      247.40     13.49 o 
   2  11  10      128.36      137.47      7.34 o 
   3  11  10        4.41       11.53      4.78 o 
   4  11  10        4.09       -8.08      4.04 o 
  -7  12  10      135.08      142.89      7.82 o 
  -6  12  10      421.28      372.81     12.30 o 
  -5  12  10        7.97        9.86      4.32 o 
  -4  12  10       51.87       45.52      4.39 o 
  -3  12  10      406.95      430.30      7.51 o 
  -2  12  10      159.11      150.07      4.97 o 
  -1  12  10      110.44       97.01      4.27 o 
   0  12  10      600.13      613.96     21.09 o 
   1  12  10       73.19       84.21      4.89 o 
   2  12  10       32.04       26.24      7.24 o 
   3  12  10       16.52       13.72      5.98 o 
  -6  13  10       12.73       11.06      4.53 o 
  -5  13  10       15.96        9.12      4.61 o 
  -4  13  10       48.15       47.70      5.82 o 
  -3  13  10      110.22      112.33      4.78 o 
  -2  13  10       12.00        4.79      2.52 o 
  -1  13  10       28.03       26.99      3.24 o 
   0  13  10       22.01       30.74      4.02 o 
   1  13  10        0.00        2.13      4.03 o 
   2  13  10        1.66        1.91      6.63 o 
  -5  14  10        0.59       -1.01      4.04 o 
  -4  14  10      133.94      138.52      8.03 o 
  -3  14  10      181.36      173.36      8.29 o 
  -2  14  10      234.42      241.81      6.46 o 
  -1  14  10       82.00       93.46      4.73 o 
   0  14  10       78.78       81.92      5.23 o 
   1  14  10       10.34       10.25      6.56 o 
  -3  15  10       49.60       61.08      7.82 o 
  -2  15  10       75.49       85.10      5.63 o 
  -1  15  10      388.07      441.19     12.49 o 
 -11   1  11        7.99        9.05      4.98 o 
 -10   1  11        0.47        1.09      3.78 o 
  -9   1  11      401.12      348.59     13.97 o 
  -8   1  11        0.86       -2.18      3.11 o 
  -7   1  11      527.33      453.29     14.93 o 
  -6   1  11      761.01      752.46     13.89 o 
  -5   1  11       53.69       71.43      2.73 o 
  -4   1  11       67.56       49.82      2.41 o 
  -3   1  11       22.98       15.64      1.70 o 
  -2   1  11      433.55      394.94      5.11 o 
  -1   1  11     4748.13     4804.08     32.35 o 
   0   1  11      518.35      530.55      7.46 o 
   1   1  11      106.81      100.00      3.45 o 
   2   1  11      915.30      904.79     13.82 o 
   3   1  11       62.98       58.39      3.37 o 
   4   1  11      229.16      235.86      5.57 o 
   5   1  11      133.04      124.11      7.09 o 
   6   1  11      128.94      136.71     12.57 o 
 -11   2  11        1.12       -2.42      4.30 o 
 -10   2  11      559.99      516.34     12.46 o 
  -9   2  11       68.76       71.32      5.66 o 
  -8   2  11      121.36      110.36      5.85 o 
  -7   2  11      154.63      167.93      5.77 o 
  -6   2  11       18.14       24.39      2.25 o 
  -5   2  11      843.96      740.05     18.25 o 
  -4   2  11      514.25      535.51      5.88 o 
  -3   2  11      694.62      646.02      6.16 o 
  -2   2  11     3122.58     3160.73     43.99 o 
  -1   2  11      603.38      562.55      5.36 o 
   0   2  11     1134.68      997.29     20.52 o 
   1   2  11       30.40       34.01      2.63 o 
   2   2  11       13.90       13.51      2.26 o 
   3   2  11      137.00      122.84      4.93 o 
   4   2  11       10.20       10.84      2.72 o 
   5   2  11      417.07      416.66      9.07 o 
   6   2  11       73.40       82.08      7.21 o 
 -11   3  11       13.67        8.36      4.50 o 
 -10   3  11        2.96       -2.82      4.17 o 
  -9   3  11        6.82       10.18      5.64 o 
  -8   3  11       41.31       45.03      4.66 o 
  -7   3  11       20.22       13.68      2.76 o 
  -6   3  11      180.84      170.85      3.96 o 
  -5   3  11       41.50       39.89      2.43 o 
  -4   3  11     1682.87     1649.27     21.00 o 
  -3   3  11       36.71       22.88      1.92 o 
  -2   3  11       40.36       41.75      1.87 o 
  -1   3  11      894.48      893.54     15.08 o 
   0   3  11      277.68      260.02      5.70 o 
   1   3  11      870.70      840.12     21.51 o 
   2   3  11       74.09       66.22      3.63 o 
   3   3  11      168.43      168.12      4.71 o 
   4   3  11      357.25      332.22     10.39 o 
   5   3  11       26.47       33.23      4.25 o 
   6   3  11       63.06       75.10      7.25 o 
 -11   4  11       44.28       61.63      6.77 o 
 -10   4  11       29.85       34.86      5.40 o 
  -9   4  11        1.15        2.00      3.11 o 
  -8   4  11      379.29      382.45      9.90 o 
  -7   4  11      430.43      433.93      9.98 o 
  -6   4  11     1051.33     1035.57     24.71 o 
  -5   4  11     1050.89     1068.62     20.41 o 
  -4   4  11     1511.64     1578.02     31.11 o 
  -3   4  11      208.79      216.26      5.31 o 
  -2   4  11        3.47        6.89      2.13 o 
  -1   4  11       20.57       22.06      1.84 o 
   0   4  11       49.58       52.98      3.42 o 
   1   4  11      337.31      343.68      5.68 o 
   2   4  11        0.21        1.43      1.97 o 
   3   4  11      468.60      475.64      7.32 o 
   4   4  11       97.67       99.00      6.04 o 
   5   4  11       28.74       31.50      4.02 o 
   6   4  11       17.13       24.00      6.15 o 
 -10   5  11       36.19       25.73      5.46 o 
  -9   5  11       63.08       74.75      5.84 o 
  -8   5  11      255.07      220.09      5.39 o 
  -7   5  11      312.56      312.20      6.03 o 
  -6   5  11     3808.05     3699.33     54.26 o 
  -5   5  11      239.00      243.07      7.35 o 
  -4   5  11      678.92      682.18      7.15 o 
  -3   5  11       31.04       53.94      2.69 o 
  -2   5  11       17.04       32.57      2.19 o 
  -1   5  11     1680.21     1595.11     21.73 o 
   0   5  11      374.37      376.79      6.52 o 
   1   5  11     1059.52     1083.88     23.77 o 
   2   5  11      146.59      157.78      4.52 o 
   3   5  11      112.16      120.37      4.62 o 
   4   5  11      644.14      652.61     10.82 o 
   5   5  11      154.19      135.67      6.19 o 
   6   5  11       44.65       52.43      6.64 o 
 -10   6  11      440.85      499.06     26.68 o 
  -9   6  11       43.69       59.80      5.98 o 
  -8   6  11      382.12      364.29      6.80 o 
  -7   6  11       31.67       32.26      3.06 o 
  -6   6  11       20.12       28.39      4.16 o 
  -5   6  11      825.45      767.45      8.70 o 
  -4   6  11       47.61       51.92      2.75 o 
  -3   6  11       42.69       35.18      2.47 o 
  -2   6  11      159.35      185.69     25.76 o 
  -1   6  11      443.45      428.04     10.01 o 
   0   6  11     1814.51     1924.85     47.83 o 
   1   6  11      599.37      602.32     13.93 o 
   2   6  11      246.09      214.70      5.89 o 
   3   6  11      602.32      601.13     16.34 o 
   4   6  11       71.39       77.42      5.02 o 
   5   6  11      143.15      155.49      6.64 o 
 -10   7  11       33.35       28.63      5.99 o 
  -9   7  11       63.83       74.34      6.09 o 
  -8   7  11      131.33      129.38      5.58 o 
  -7   7  11        4.81        6.07      2.53 o 
  -6   7  11       33.25       36.91      3.00 o 
  -5   7  11       20.03       17.25      2.82 o 
  -4   7  11       10.93        7.51      2.10 o 
  -3   7  11        0.04        1.70      2.44 o 
  -2   7  11      180.05      179.66      4.91 o 
  -1   7  11       42.27       41.66      3.15 o 
   0   7  11      109.29      118.42      4.51 o 
   1   7  11     1206.17     1141.54     23.37 o 
   2   7  11       48.03       38.90      3.84 o 
   3   7  11       26.50       34.41      6.70 o 
   4   7  11        0.32       -5.76      2.88 o 
   5   7  11       13.75       16.54      4.10 o 
  -9   8  11       16.05       16.24      5.03 o 
  -8   8  11      286.09      297.40      7.84 o 
  -7   8  11       29.74       28.68      3.22 o 
  -6   8  11       20.57       21.50      2.74 o 
  -5   8  11      296.26      291.73      5.89 o 
  -4   8  11       52.25       41.99      2.93 o 
  -3   8  11      209.49      202.28      5.33 o 
  -2   8  11       21.55       16.22      2.83 o 
  -1   8  11      226.06      243.49      5.76 o 
   0   8  11       33.52       33.57      4.29 o 
   1   8  11       77.60       72.60      4.18 o 
   2   8  11       63.93       69.51      4.29 o 
   3   8  11      939.81      871.20     28.22 o 
   4   8  11       13.65       18.68      5.94 o 
   5   8  11       53.80       55.85      6.35 o 
  -9   9  11      655.49      678.29     12.11 o 
  -8   9  11        0.18       -5.09      3.39 o 
  -7   9  11       27.60       28.77      3.23 o 
  -6   9  11     1968.88     1892.63     26.94 o 
  -5   9  11      479.40      494.02      7.74 o 
  -4   9  11      112.61      125.42      8.47 o 
  -3   9  11      122.02      108.50      4.55 o 
  -2   9  11      330.95      324.14      6.84 o 
  -1   9  11      835.29      793.49     26.07 o 
   0   9  11      430.19      407.89     17.87 o 
   1   9  11      392.54      382.82     12.86 o 
   2   9  11     1127.77     1095.94     44.25 o 
   3   9  11      563.10      553.58     35.74 o 
   4   9  11       45.53       65.54      6.45 o 
  -9  10  11       60.69       66.80      5.71 o 
  -8  10  11      265.73      267.14     10.72 o 
  -7  10  11        4.48        2.35      3.52 o 
  -6  10  11       31.19       35.27      3.62 o 
  -5  10  11      888.88      888.52     12.17 o 
  -4  10  11      928.00      836.08      9.65 o 
  -3  10  11       36.90       27.95      3.99 o 
  -2  10  11       41.32       38.58      3.62 o 
  -1  10  11      315.65      304.36      8.84 o 
   0  10  11        8.62        9.13      3.52 o 
   1  10  11       56.16       79.30     15.75 o 
   2  10  11      218.04      185.15     14.28 o 
   3  10  11      369.55      326.64     25.14 o 
   4  10  11      214.35      213.17      9.25 o 
  -8  11  11       37.88       50.35      5.14 o 
  -7  11  11        4.32        5.00      3.52 o 
  -6  11  11      123.26      115.69      5.46 o 
  -5  11  11        8.36        3.77      2.78 o 
  -4  11  11        3.98        2.58      3.02 o 
  -3  11  11       63.38       55.55      3.63 o 
  -2  11  11       72.05       75.98      3.79 o 
  -1  11  11        8.47       11.47      3.91 o 
   0  11  11        6.35        1.76      4.03 o 
   1  11  11       10.56        9.49      4.05 o 
   2  11  11      649.84      598.00     19.41 o 
   3  11  11        0.78        3.74      4.36 o 
  -7  12  11      207.00      202.90      9.30 o 
  -6  12  11      265.74      256.06      9.66 o 
  -5  12  11        0.66       -5.28      3.21 o 
  -4  12  11      163.44      139.99      5.93 o 
  -3  12  11      111.32      120.54      4.77 o 
  -2  12  11      567.45      546.29      8.54 o 
  -1  12  11       35.73       45.57      4.30 o 
   0  12  11      173.63      176.53      6.26 o 
   1  12  11       19.14       14.90      7.04 o 
   2  12  11       26.79       47.01      8.20 o 
  -6  13  11        9.26        4.16      4.81 o 
  -5  13  11       64.10       78.34      6.91 o 
  -4  13  11      622.60      607.54     11.20 o 
  -3  13  11       66.00       71.86      4.05 o 
  -2  13  11       52.51       52.92      4.05 o 
  -1  13  11      123.19      133.09      5.98 o 
   0  13  11        7.01        4.53      3.36 o 
   1  13  11      251.17      268.53     14.62 o 
  -5  14  11      172.60      174.60      8.94 o 
  -4  14  11        6.67        1.29      5.94 o 
  -3  14  11       15.86        9.07      3.84 o 
  -2  14  11        0.94       -0.89      2.79 o 
  -1  14  11      189.81      200.14      7.08 o 
   0  14  11        1.38       -4.39      3.48 o 
 -11   0  12      590.03      566.30     19.54 o 
 -10   0  12       61.30       76.66      8.27 o 
  -9   0  12       74.94       53.77      7.17 o 
  -8   0  12      172.63      168.56      9.70 o 
  -7   0  12       19.45       15.47      3.26 o 
  -6   0  12      559.94      546.28      9.28 o 
  -5   0  12       72.12       68.58      4.13 o 
  -4   0  12      109.94       85.78      3.96 o 
  -3   0  12      110.91      141.21      4.62 o 
  -2   0  12      763.54      798.59      9.08 o 
  -1   0  12      147.46      125.51      6.39 o 
   0   0  12     1559.18     1506.31     15.10 o 
   1   0  12     1038.73     1079.25     13.65 o 
   2   0  12       73.44       54.98      4.43 o 
   3   0  12       13.40       18.24      3.60 o 
   4   0  12       10.84        5.13      3.46 o 
   5   0  12      382.00      422.26     16.74 o 
   6   0  12      142.19      139.73     12.03 o 
 -11   1  12        5.14        0.68      4.68 o 
 -10   1  12      113.87      115.53      6.94 o 
  -9   1  12       40.60       28.39      4.55 o 
  -8   1  12      446.08      341.22      9.25 o 
  -7   1  12      481.90      439.93     10.04 o 
  -6   1  12      509.76      512.68     11.70 o 
  -5   1  12        1.36       -2.98      1.49 o 
  -4   1  12       22.54       13.44      1.82 o 
  -3   1  12       15.77       23.88      1.94 o 
  -2   1  12     2247.34     2413.44     29.74 o 
  -1   1  12      174.91      171.30      3.83 o 
   0   1  12     1113.18     1168.99      9.46 o 
   1   1  12     1840.27     1730.25     12.13 o 
   2   1  12      812.42      810.57     14.68 o 
   3   1  12       61.05       60.21      3.54 o 
   4   1  12       30.19       39.91      3.47 o 
   5   1  12        0.32       -0.43      7.24 o 
   6   1  12      153.13      149.87     10.97 o 
 -11   2  12        4.72        3.37      6.90 o 
 -10   2  12       12.70       16.46      4.99 o 
  -9   2  12       11.56        6.38      3.68 o 
  -8   2  12       61.20       60.60      5.22 o 
  -7   2  12      339.90      367.96     11.58 o 
  -6   2  12      561.88      566.05     13.80 o 
  -5   2  12       12.35       16.71      2.01 o 
  -4   2  12       39.51       51.19      2.52 o 
  -3   2  12        6.94        7.10      1.62 o 
  -2   2  12      396.60      450.33      4.46 o 
  -1   2  12      566.89      585.19      7.48 o 
   0   2  12       79.18       77.25      3.11 o 
   1   2  12      279.02      284.77      5.41 o 
   2   2  12       25.53       26.10      2.67 o 
   3   2  12        0.03       -4.08      2.04 o 
   4   2  12       25.71       21.81      3.75 o 
   5   2  12       15.22       11.33      4.79 o 
   6   2  12       96.16      104.99      7.87 o 
 -11   3  12        6.32        3.67      4.50 o 
 -10   3  12       78.61       69.61      6.04 o 
  -9   3  12       90.17      102.42      8.34 o 
  -8   3  12        0.93       -4.03      3.04 o 
  -7   3  12      414.91      414.69     11.81 o 
  -6   3  12        5.57        5.10      1.95 o 
  -5   3  12      157.66      157.72      3.87 o 
  -4   3  12        7.81       18.36      2.00 o 
  -3   3  12        7.16       12.69      3.62 o 
  -2   3  12      604.35      591.82      5.51 o 
  -1   3  12      113.61      130.09      4.11 o 
   0   3  12      219.74      228.08      4.71 o 
   1   3  12      239.85      234.24      4.97 o 
   2   3  12       44.62       47.71      3.20 o 
   3   3  12      439.93      425.14      7.16 o 
   4   3  12        1.21       -2.35      3.06 o 
   5   3  12       55.49       68.95      5.25 o 
 -10   4  12       77.79       77.81      6.68 o 
  -9   4  12        0.46       -4.96      3.48 o 
  -8   4  12      122.76       92.17      5.79 o 
  -7   4  12        2.77        8.69      2.63 o 
  -6   4  12     1834.67     1730.18     40.23 o 
  -5   4  12     1776.64     1758.08     40.01 o 
  -4   4  12       41.50       50.20      2.74 o 
  -3   4  12        3.77       -0.61      1.61 o 
  -2   4  12       22.73       19.75      1.94 o 
  -1   4  12       44.50       41.02      3.04 o 
   0   4  12       98.12      107.28      4.06 o 
   1   4  12       32.84       23.45      2.61 o 
   2   4  12     1334.52     1217.81     21.45 o 
   3   4  12      375.67      356.00      7.11 o 
   4   4  12      222.30      219.12      8.04 o 
   5   4  12       41.57       36.29      4.51 o 
 -10   5  12        1.94        2.84      5.30 o 
  -9   5  12       73.58       69.06      6.07 o 
  -8   5  12        0.01       -1.09      2.31 o 
  -7   5  12      320.07      296.77      8.69 o 
  -6   5  12      966.79      926.59     11.05 o 
  -5   5  12       10.81        8.87      2.05 o 
  -4   5  12        2.07        2.68      1.82 o 
  -3   5  12      425.38      416.07      7.35 o 
  -2   5  12       63.99       66.72      3.34 o 
  -1   5  12       13.50        9.79      2.31 o 
   0   5  12        6.09       -1.43      2.14 o 
   1   5  12        6.06        3.40      2.36 o 
   2   5  12       24.44       20.71      2.84 o 
   3   5  12      171.38      167.80      5.13 o 
   4   5  12       58.53       59.95      4.92 o 
   5   5  12       42.66       47.25      4.83 o 
 -10   6  12      103.93      123.89     18.48 o 
  -9   6  12        2.72        3.80      5.91 o 
  -8   6  12       41.62       41.21      3.43 o 
  -7   6  12       58.65       59.04      3.52 o 
  -6   6  12       38.62       45.99      3.59 o 
  -5   6  12        0.25        0.60      2.00 o 
  -4   6  12      173.51      183.66      4.40 o 
  -3   6  12     1973.00     1879.82     13.97 o 
  -2   6  12       20.86       33.27      2.97 o 
  -1   6  12     1135.98     1157.15     14.71 o 
   0   6  12      608.03      640.28     23.68 o 
   1   6  12     1168.74     1186.82     32.01 o 
   2   6  12      803.69      794.45     20.53 o 
   3   6  12      602.33      567.44     22.10 o 
   4   6  12        5.78       -0.06      2.97 o 
   5   6  12       35.41       47.49      8.73 o 
 -10   7  12      588.93      635.49     29.45 o 
  -9   7  12       59.85       51.48      6.02 o 
  -8   7  12       59.15       59.84      4.03 o 
  -7   7  12      111.72      113.56      4.22 o 
  -6   7  12       45.64       43.87      4.88 o 
  -5   7  12       53.05       62.04      4.04 o 
  -4   7  12     1336.78     1340.46     12.63 o 
  -3   7  12      129.05      153.58      4.74 o 
  -2   7  12     2223.37     2124.10     15.31 o 
  -1   7  12       21.08       28.32      3.86 o 
   0   7  12      327.25      318.22     13.12 o 
   1   7  12      108.21      122.98      5.25 o 
   2   7  12       31.78       26.25      5.35 o 
   3   7  12      332.99      331.67     12.44 o 
   4   7  12       97.41      100.79      5.67 o 
   5   7  12        7.94        7.61      3.90 o 
  -9   8  12        0.76       -1.92      4.38 o 
  -8   8  12      320.97      324.40      7.05 o 
  -7   8  12      568.48      569.07      8.64 o 
  -6   8  12      391.77      359.59      6.85 o 
  -5   8  12      723.48      677.49     10.03 o 
  -4   8  12      489.88      478.68      6.93 o 
  -3   8  12      123.27      103.97      4.33 o 
  -2   8  12       65.44      102.49      4.25 o 
  -1   8  12      159.07      158.31      6.59 o 
   0   8  12       98.52       99.83      6.12 o 
   1   8  12       21.09       21.03      3.70 o 
   2   8  12       58.58       68.63      4.49 o 
   3   8  12       67.26       71.10      6.25 o 
   4   8  12       21.73       36.33      6.18 o 
  -9   9  12       14.83       12.66      4.15 o 
  -8   9  12        7.85        8.67      3.57 o 
  -7   9  12      100.64       93.00      4.54 o 
  -6   9  12     1502.64     1491.42     26.14 o 
  -5   9  12      602.89      564.96      9.93 o 
  -4   9  12        3.38        1.04      2.50 o 
  -3   9  12       91.45       72.36      4.10 o 
  -2   9  12      110.92       92.69      4.33 o 
  -1   9  12       72.58      116.80     20.57 o 
   0   9  12        4.19       -2.17      3.38 o 
   1   9  12       12.80       13.43      4.08 o 
   2   9  12       55.36       61.30      5.99 o 
   3   9  12      147.78      126.62     22.17 o 
   4   9  12        0.00       -4.62      4.35 o 
  -8  10  12        2.36       -2.81      3.59 o 
  -7  10  12      137.43      132.90      5.26 o 
  -6  10  12       59.57       76.77      4.36 o 
  -5  10  12       12.02       14.10      3.01 o 
  -4  10  12      113.52       85.05      4.08 o 
  -3  10  12        5.87        0.39      2.68 o 
  -2  10  12      472.17      466.28      9.31 o 
  -1  10  12       28.08       36.88      4.63 o 
   0  10  12       12.21        7.19      3.85 o 
   1  10  12        3.92        1.24      7.38 o 
   2  10  12      488.50      429.64     16.74 o 
   3  10  12      362.27      359.40     28.60 o 
  -8  11  12        9.13        9.48      4.50 o 
  -7  11  12      208.35      212.72      7.28 o 
  -6  11  12       70.62       72.20      5.20 o 
  -5  11  12        4.20       -0.63      2.81 o 
  -4  11  12      337.09      327.67      8.00 o 
  -3  11  12       56.16       67.31      3.98 o 
  -2  11  12      323.64      324.00      9.35 o 
  -1  11  12      148.23      148.15      7.05 o 
   0  11  12      106.64      102.73      6.27 o 
   1  11  12      453.54      428.32     11.34 o 
   2  11  12        2.44        2.12      5.74 o 
   3  11  12       56.77       63.34      9.57 o 
  -7  12  12       10.40       15.20      5.24 o 
  -6  12  12      319.50      316.85      8.69 o 
  -5  12  12       12.13        3.90      4.38 o 
  -4  12  12      199.18      203.00      6.95 o 
  -3  12  12      423.45      434.06      7.84 o 
  -2  12  12       19.03       16.82      4.31 o 
  -1  12  12      160.81      157.70     11.21 o 
   0  12  12        2.56       -0.23      3.98 o 
   1  12  12       51.68       59.31      9.22 o 
   2  12  12       34.10       61.63      9.36 o 
  -6  13  12       63.75       57.19      6.67 o 
  -5  13  12      148.23      150.26      6.57 o 
  -4  13  12       52.94       48.33      4.94 o 
  -3  13  12       20.49       33.29      3.69 o 
  -2  13  12      259.05      253.98      7.72 o 
  -1  13  12        4.31        0.55      2.88 o 
   0  13  12      363.27      403.14     11.05 o 
   1  13  12      135.81      145.33     12.09 o 
  -4  14  12       72.00       82.41      5.74 o 
  -3  14  12      141.62      141.75      6.24 o 
  -2  14  12        5.49        3.04      3.74 o 
  -1  14  12       12.91       25.71      4.26 o 
 -11   1  13        0.76       -4.64      4.50 o 
 -10   1  13       56.86       65.60      6.30 o 
  -9   1  13      529.45      475.38     11.57 o 
  -8   1  13     1165.10      974.67     20.98 o 
  -7   1  13      171.09      188.61      5.41 o 
  -6   1  13      751.62      708.19     22.11 o 
  -5   1  13        2.25        0.68      1.69 o 
  -4   1  13      439.21      432.55      8.06 o 
  -3   1  13       98.99      102.33      3.07 o 
  -2   1  13     1612.54     1671.88     12.34 o 
  -1   1  13        1.48       -0.28      1.77 o 
   0   1  13      197.18      205.39      4.67 o 
   1   1  13      213.35      212.95      5.61 o 
   2   1  13      124.77      133.14      4.39 o 
   3   1  13       58.54       63.40      3.80 o 
   4   1  13      387.72      389.65      7.46 o 
   5   1  13        2.16        0.83      4.64 o 
 -11   2  13      301.31      313.37     11.21 o 
 -10   2  13       12.13       20.69      4.90 o 
  -9   2  13      206.99      194.99      7.88 o 
  -8   2  13      204.59      202.62     11.99 o 
  -7   2  13      522.26      501.67     13.34 o 
  -6   2  13      774.83      776.75     24.85 o 
  -5   2  13      598.00      598.40     11.56 o 
  -4   2  13      368.08      377.93      6.46 o 
  -3   2  13      221.63      205.10      4.03 o 
  -2   2  13      258.46      302.01      6.18 o 
  -1   2  13      434.34      401.90      6.70 o 
   0   2  13        1.59        0.61      1.89 o 
   1   2  13      277.64      282.46      5.56 o 
   2   2  13      364.74      366.18      7.08 o 
   3   2  13       27.19       28.72      3.20 o 
   4   2  13      473.83      461.26      9.63 o 
   5   2  13       83.14       96.22      7.19 o 
 -11   3  13        0.39       -5.91      4.42 o 
 -10   3  13      141.75      163.91      7.92 o 
  -9   3  13        2.23        2.39      5.50 o 
  -8   3  13        2.17        0.41      3.37 o 
  -7   3  13      178.86      188.02      6.98 o 
  -6   3  13       37.50       38.21      2.78 o 
  -5   3  13       71.37       79.02      3.20 o 
  -4   3  13       91.59      113.19      3.44 o 
  -3   3  13      481.09      502.57      5.99 o 
  -2   3  13      109.34      115.65      3.25 o 
  -1   3  13       30.28       30.33      2.84 o 
   0   3  13      328.96      356.00      5.93 o 
   1   3  13      169.69      151.11      4.45 o 
   2   3  13      236.34      239.84      5.55 o 
   3   3  13       17.34       15.57      2.82 o 
   4   3  13      474.14      475.55      9.78 o 
   5   3  13       11.60       14.20      4.10 o 
 -10   4  13        5.20        0.84      4.26 o 
  -9   4  13       53.82       52.52      5.38 o 
  -8   4  13       47.15       58.28      3.59 o 
  -7   4  13      167.25      152.85      5.28 o 
  -6   4  13     2044.53     1949.19     28.43 o 
  -5   4  13      297.86      325.62      6.32 o 
  -4   4  13       98.35      105.26      3.46 o 
  -3   4  13      838.12      837.59     16.86 o 
  -2   4  13        3.81        3.96      2.16 o 
  -1   4  13      170.30      138.27      4.48 o 
   0   4  13       12.96       18.70      2.66 o 
   1   4  13        3.38       13.97      2.47 o 
   2   4  13     2088.49     1989.06     39.61 o 
   3   4  13      131.85      147.83      4.90 o 
   4   4  13      219.29      202.99      7.11 o 
   5   4  13        9.50        8.06      3.86 o 
 -10   5  13      158.65      183.03      8.82 o 
  -9   5  13       85.50       85.10      6.23 o 
  -8   5  13        2.05        0.12      2.33 o 
  -7   5  13     1090.12     1091.51     20.44 o 
  -6   5  13      417.35      413.51     15.59 o 
  -5   5  13      777.93      754.81     11.73 o 
  -4   5  13     1448.94     1402.25     10.63 o 
  -3   5  13        0.58       -0.80      1.68 o 
  -2   5  13      694.87      672.65     21.25 o 
  -1   5  13      608.19      579.27     15.58 o 
   0   5  13      777.66      683.04     16.45 o 
   1   5  13      358.30      355.67      9.89 o 
   2   5  13      400.77      412.13      7.48 o 
   3   5  13      270.23      260.01     11.54 o 
   4   5  13        0.46       -4.49      3.92 o 
   5   5  13       12.65       21.28      4.36 o 
 -10   6  13        0.06       -8.11      4.06 o 
  -9   6  13        1.74       -2.07      4.44 o 
  -8   6  13       21.90       31.89      3.46 o 
  -7   6  13      179.95      180.25      7.15 o 
  -6   6  13      309.09      293.61      8.92 o 
  -5   6  13      127.59      129.23      4.01 o 
  -4   6  13       72.67       74.72      3.29 o 
  -3   6  13     1395.09     1384.00     45.81 o 
  -2   6  13      450.00      426.99     15.27 o 
  -1   6  13      914.01      851.69     13.21 o 
   0   6  13        3.16        2.39      2.54 o 
   1   6  13       79.68       70.43      4.29 o 
   2   6  13      550.99      546.73      9.42 o 
   3   6  13        1.73        1.45      3.41 o 
   4   6  13      179.97      177.63      6.88 o 
 -10   7  13        0.54        9.26      4.54 o 
  -9   7  13       20.98       26.79      5.33 o 
  -8   7  13      135.88      134.53      4.89 o 
  -7   7  13       36.00       44.59      3.59 o 
  -6   7  13       12.75        9.12      2.73 o 
  -5   7  13        3.20        4.73      2.00 o 
  -4   7  13        1.92        8.45      2.14 o 
  -3   7  13       54.38       58.51      3.73 o 
  -2   7  13      142.06      160.64      6.28 o 
  -1   7  13      446.39      435.32      9.93 o 
   0   7  13       30.09       37.88      8.10 o 
   1   7  13       88.82       98.90      4.65 o 
   2   7  13       16.15       14.98      3.47 o 
   3   7  13        1.16        2.93      4.07 o 
   4   7  13       36.58       40.67      5.82 o 
  -9   8  13        6.70        4.99      4.83 o 
  -8   8  13        9.41        3.76      2.79 o 
  -7   8  13      107.97      115.48      4.65 o 
  -6   8  13      447.90      408.44     10.36 o 
  -5   8  13        0.46        2.68      2.60 o 
  -4   8  13      336.30      320.22      5.96 o 
  -3   8  13      825.77      718.65     19.27 o 
  -2   8  13      127.22      134.45      6.18 o 
  -1   8  13        5.17       -0.42      5.43 o 
   0   8  13      491.82      446.48     17.70 o 
   1   8  13      120.73      119.96      7.38 o 
   2   8  13      270.09      281.17     14.62 o 
   3   8  13        3.54       -1.59      3.99 o 
   4   8  13       66.87       89.00     11.92 o 
  -9   9  13      400.26      409.62      9.87 o 
  -8   9  13       44.52       51.95      4.50 o 
  -7   9  13      403.09      393.45      7.76 o 
  -6   9  13        6.82        9.94      2.83 o 
  -5   9  13       59.49       64.83      4.42 o 
  -4   9  13       40.94       57.87      4.15 o 
  -3   9  13      356.90      281.31      6.68 o 
  -2   9  13     1228.07     1174.38     16.50 o 
  -1   9  13      136.69      132.25      6.52 o 
   0   9  13      134.11      134.21      6.80 o 
   1   9  13     2015.63     1886.09    101.30 o 
   2   9  13      107.34      103.11     10.11 o 
   3   9  13       48.48       57.92      6.30 o 
  -8  10  13       51.61       70.39      5.70 o 
  -7  10  13       14.80       22.50      3.50 o 
  -6  10  13      264.29      246.06      6.45 o 
  -5  10  13        1.99       -2.35      2.81 o 
  -4  10  13      113.25       86.47      5.64 o 
  -3  10  13      609.91      594.99      9.67 o 
  -2  10  13       77.10       82.46      5.60 o 
  -1  10  13       76.84       85.37      5.99 o 
   0  10  13      128.50      137.74      7.19 o 
   1  10  13      105.71       92.11      6.58 o 
   2  10  13      147.18      140.62     11.48 o 
   3  10  13      162.53      123.40     11.75 o 
  -8  11  13      201.75      217.85      7.90 o 
  -7  11  13        1.35       -3.46      2.97 o 
  -6  11  13      432.20      401.71      9.24 o 
  -5  11  13      481.03      455.05      9.59 o 
  -4  11  13       91.69       89.19      4.35 o 
  -3  11  13       27.63       24.45      3.64 o 
  -2  11  13        1.07       -2.75      3.44 o 
  -1  11  13        1.50       -3.00      3.59 o 
   0  11  13      264.12      245.20     13.19 o 
   1  11  13       12.43        6.43      5.19 o 
   2  11  13       21.57       23.50      8.06 o 
  -7  12  13        4.38        2.07      5.26 o 
  -6  12  13        2.74       -1.32      3.74 o 
  -5  12  13      177.61      171.93      6.61 o 
  -4  12  13      575.93      578.71     15.05 o 
  -3  12  13      106.34       94.96      6.44 o 
  -2  12  13        5.51        9.16      6.08 o 
  -1  12  13      142.73      147.64      7.58 o 
   0  12  13       96.46      117.51      7.27 o 
   1  12  13       28.32       26.72      7.99 o 
  -5  13  13      299.33      310.46      8.84 o 
  -4  13  13      274.26      263.42      8.07 o 
  -3  13  13       66.52       72.92      5.16 o 
  -2  13  13      154.52      174.21      6.79 o 
  -1  13  13      157.98      194.68      9.93 o 
   0  13  13      192.34      214.40     12.48 o 
 -11   0  14       88.27      117.39     11.34 o 
 -10   0  14      127.94      108.78      9.91 o 
  -9   0  14     1040.34      874.39     21.80 o 
  -8   0  14      131.66      102.97      8.54 o 
  -7   0  14     1467.81     1386.10     48.48 o 
  -6   0  14     1940.96     1906.53    117.73 o 
  -5   0  14      554.76      520.85     13.32 o 
  -4   0  14      222.35      195.57      8.99 o 
  -3   0  14       15.76        9.80      2.61 o 
  -2   0  14      188.17      183.46      8.75 o 
  -1   0  14      406.99      405.59      8.56 o 
   0   0  14      133.83      114.52      5.64 o 
   1   0  14     1399.01     1411.98     41.92 o 
   2   0  14      257.50      268.75      8.51 o 
   3   0  14        0.90        5.03      3.71 o 
   4   0  14      234.91      253.84      9.23 o 
   5   0  14       22.51       25.83      7.99 o 
 -11   1  14       34.55       32.46      5.46 o 
 -10   1  14        0.19       -6.92      3.46 o 
  -9   1  14      223.12      186.84      8.14 o 
  -8   1  14       57.22       43.92      6.83 o 
  -7   1  14       70.20       68.45      4.17 o 
  -6   1  14       49.60       53.24      3.22 o 
  -5   1  14      183.44      167.09      4.54 o 
  -4   1  14        3.09        0.67      1.67 o 
  -3   1  14      121.61      118.90      3.36 o 
  -2   1  14       17.88       19.50      2.56 o 
  -1   1  14      485.76      498.99      6.66 o 
   0   1  14     1061.78     1076.03      9.96 o 
   1   1  14       14.80       13.03      2.52 o 
   2   1  14       70.27       66.00      3.74 o 
   3   1  14      106.56      104.59      4.46 o 
   4   1  14        3.69        4.96      3.94 o 
   5   1  14       59.35       63.27      7.82 o 
 -11   2  14        1.01       -5.87      6.25 o 
 -10   2  14        3.63        0.10      4.18 o 
  -9   2  14       16.48       25.10      4.60 o 
  -8   2  14       62.96       58.80      5.27 o 
  -7   2  14       77.16       71.24      5.15 o 
  -6   2  14       10.20       13.91      2.27 o 
  -5   2  14     2060.41     2020.70     52.44 o 
  -4   2  14      160.53      157.19      3.94 o 
  -3   2  14       35.93       42.15      2.56 o 
  -2   2  14       47.95       55.59      3.16 o 
  -1   2  14     1217.56     1254.04     13.02 o 
   0   2  14       12.22        9.88      2.29 o 
   1   2  14        1.26       -0.56      2.11 o 
   2   2  14      232.86      225.64      5.57 o 
   3   2  14      640.18      641.99     12.64 o 
   4   2  14       19.31       11.22      3.92 o 
   5   2  14        1.10       -3.35      4.83 o 
 -10   3  14       61.65       52.85      6.26 o 
  -9   3  14       15.49       12.41      4.25 o 
  -8   3  14       18.01       33.79      3.61 o 
  -7   3  14     1442.22     1292.93     28.55 o 
  -6   3  14      472.18      463.30      6.68 o 
  -5   3  14      414.15      389.23      6.00 o 
  -4   3  14      188.63      171.78      4.11 o 
  -3   3  14       26.85       32.94      2.37 o 
  -2   3  14      367.08      335.73      8.24 o 
  -1   3  14      545.88      498.08      9.75 o 
   0   3  14       11.80        9.98      2.37 o 
   1   3  14      630.43      573.56      9.61 o 
   2   3  14        2.39        0.56      2.45 o 
   3   3  14        0.80       -3.70      2.61 o 
   4   3  14      370.84      398.36     10.50 o 
 -10   4  14        9.77        3.78      4.24 o 
  -9   4  14       53.25       65.05      5.84 o 
  -8   4  14      162.58      154.48      5.66 o 
  -7   4  14      588.83      589.54     14.50 o 
  -6   4  14       50.84       65.11      3.34 o 
  -5   4  14     1300.04     1188.26     14.10 o 
  -4   4  14      499.28      462.98      8.48 o 
  -3   4  14      238.45      212.40      8.24 o 
  -2   4  14      135.95      134.87      5.65 o 
  -1   4  14      105.19      109.72      5.53 o 
   0   4  14     1084.63     1038.33     11.57 o 
   1   4  14      360.78      369.12      6.68 o 
   2   4  14       37.76       40.37      3.40 o 
   3   4  14       60.86       74.90      4.25 o 
   4   4  14      226.19      243.81      7.85 o 
 -10   5  14       50.84       67.75      6.77 o 
  -9   5  14       13.64       15.72      4.83 o 
  -8   5  14      105.81       99.63      6.23 o 
  -7   5  14       22.24       26.45      4.85 o 
  -6   5  14       51.60       57.50      3.98 o 
  -5   5  14      606.19      592.90     10.13 o 
  -4   5  14      408.49      382.20      6.01 o 
  -3   5  14      142.01      128.82      4.42 o 
  -2   5  14        4.27        6.31      2.97 o 
  -1   5  14       41.80       53.80      4.87 o 
   0   5  14       73.39       71.92      4.22 o 
   1   5  14      307.05      309.39      7.18 o 
   2   5  14       43.17       49.58      3.69 o 
   3   5  14        8.55        9.28      4.01 o 
   4   5  14        0.78       -1.42      4.19 o 
 -10   6  14       44.31       64.01      8.54 o 
  -9   6  14        6.56        1.14      5.36 o 
  -8   6  14        6.87        1.47      2.60 o 
  -7   6  14       43.90       54.05      4.21 o 
  -6   6  14      390.06      389.75      7.85 o 
  -5   6  14       82.73       91.03      3.83 o 
  -4   6  14      103.97       92.63      3.60 o 
  -3   6  14        6.07        9.12      2.48 o 
  -2   6  14       61.71       65.80      7.58 o 
  -1   6  14       25.78       13.35      3.31 o 
   0   6  14       28.69       41.60      5.16 o 
   1   6  14        0.33       -3.43      2.68 o 
   2   6  14      225.56      214.19      6.56 o 
   3   6  14       23.98       23.76      3.88 o 
   4   6  14        4.30       17.85      4.31 o 
  -9   7  14      161.74      166.49      8.32 o 
  -8   7  14        3.02        5.43      2.87 o 
  -7   7  14       32.13       39.14      4.64 o 
  -6   7  14       85.01       79.70      4.44 o 
  -5   7  14       56.17       54.52      3.30 o 
  -4   7  14       10.42        9.83      2.39 o 
  -3   7  14      742.62      698.65     12.34 o 
  -2   7  14      102.93       76.24      5.31 o 
  -1   7  14     1515.23     1432.62     27.50 o 
   0   7  14      209.97      212.59      7.71 o 
   1   7  14      507.98      488.69     11.38 o 
   2   7  14       12.34        5.12      3.27 o 
   3   7  14      470.03      478.83     21.08 o 
  -9   8  14      169.40      197.18      6.34 o 
  -8   8  14        9.81       11.73      2.97 o 
  -7   8  14        8.00        4.41      2.67 o 
  -6   8  14      807.66      753.36     12.81 o 
  -5   8  14        0.00        0.17      2.11 o 
  -4   8  14      159.55      157.04      5.38 o 
  -3   8  14       82.22       77.17      5.26 o 
  -2   8  14       64.05       75.96      5.28 o 
  -1   8  14      769.22      779.57     13.75 o 
   0   8  14       94.72       87.37      5.95 o 
   1   8  14       90.75       95.15      6.32 o 
   2   8  14       84.45       78.92      8.68 o 
   3   8  14       52.90       57.57      6.57 o 
  -9   9  14        4.23       10.26      7.23 o 
  -8   9  14      160.73      177.78      5.93 o 
  -7   9  14       78.24       79.02      4.46 o 
  -6   9  14       87.08       75.00      4.36 o 
  -5   9  14       85.63       90.10      4.86 o 
  -4   9  14        0.62       -4.54      2.27 o 
  -3   9  14       32.09       19.65      5.84 o 
  -2   9  14       79.22       66.40      5.15 o 
  -1   9  14        1.31        1.37      3.61 o 
   0   9  14      197.62      198.07      8.08 o 
   1   9  14      336.19      325.46     10.09 o 
   2   9  14      407.05      383.52     16.19 o 
   3   9  14       24.77       21.25      8.54 o 
  -8  10  14      170.56      188.93      7.37 o 
  -7  10  14        3.45       -0.19      2.79 o 
  -6  10  14       61.13       64.52      4.47 o 
  -5  10  14      119.06      136.45     10.04 o 
  -4  10  14       73.98       92.29      4.76 o 
  -3  10  14      516.31      539.46     14.28 o 
  -2  10  14        1.16        3.33      3.74 o 
  -1  10  14      256.89      252.87      9.40 o 
   0  10  14       33.35       44.68      7.82 o 
   1  10  14      571.17      485.31     21.39 o 
   2  10  14       17.21       34.10      7.79 o 
  -7  11  14      261.76      279.95      7.42 o 
  -6  11  14      191.75      182.42      6.92 o 
  -5  11  14      638.50      641.04     11.35 o 
  -4  11  14       94.97      102.32      6.47 o 
  -3  11  14       78.78       77.32      6.22 o 
  -2  11  14      145.17      155.79      9.91 o 
  -1  11  14       15.09        6.95      4.51 o 
   0  11  14      256.01      252.04      9.42 o 
   1  11  14      632.72      606.32     41.06 o 
  -6  12  14       66.83       76.95      5.78 o 
  -5  12  14      226.78      236.22      7.85 o 
  -4  12  14      893.52      880.84     14.05 o 
  -3  12  14       24.77       29.70      4.10 o 
  -2  12  14        1.48       -3.33      3.48 o 
  -1  12  14       55.23       73.96      6.92 o 
   0  12  14        4.60        1.99      4.13 o 
  -5  13  14        1.86       -4.90      3.73 o 
  -4  13  14      131.95      135.06      8.19 o 
  -3  13  14       24.77       45.65      5.12 o 
  -2  13  14       76.45       84.16      5.44 o 
  -1  13  14       92.85      103.86      6.10 o 
 -10   1  15      137.06      110.65      7.13 o 
  -9   1  15       52.15       26.40      7.38 o 
  -8   1  15       17.81       23.61      4.03 o 
  -7   1  15       28.87       32.43      2.87 o 
  -6   1  15       38.33       47.75      3.11 o 
  -5   1  15     1046.57      980.59     32.68 o 
  -4   1  15        1.11        1.20      1.69 o 
  -3   1  15       23.69       26.50      3.43 o 
  -2   1  15      888.28      878.72     13.71 o 
  -1   1  15      574.18      568.81      7.37 o 
   0   1  15       38.24       51.63      3.29 o 
   1   1  15      312.57      313.72      6.30 o 
   2   1  15       48.92       61.32      3.86 o 
   3   1  15      320.06      303.83      6.89 o 
   4   1  15       62.81       72.82      5.57 o 
 -10   2  15       45.89       48.90      9.02 o 
  -9   2  15      145.10      148.11      7.34 o 
  -8   2  15       71.75       62.02      5.60 o 
  -7   2  15      297.98      291.28      7.04 o 
  -6   2  15     3545.70     3394.25     50.52 o 
  -5   2  15     1443.39     1357.55     34.41 o 
  -4   2  15       10.76       17.10      3.07 o 
  -3   2  15      143.37      133.03      5.60 o 
  -2   2  15      210.51      204.01      8.03 o 
  -1   2  15     2067.54     2028.47     26.72 o 
   0   2  15       14.64        7.15      3.41 o 
   1   2  15       56.37       67.85      3.70 o 
   2   2  15      237.09      229.49      5.86 o 
   3   2  15      615.29      633.68     13.24 o 
   4   2  15       19.38       19.45      4.93 o 
 -10   3  15      124.42      122.40      8.27 o 
  -9   3  15        5.79        3.51      7.79 o 
  -8   3  15      168.93      143.31      5.40 o 
  -7   3  15      174.12      165.38      6.40 o 
  -6   3  15      591.79      569.79     10.32 o 
  -5   3  15        0.49       -1.00      1.92 o 
  -4   3  15        0.94       -0.97      1.86 o 
  -3   3  15      153.37      151.84      6.02 o 
  -2   3  15      729.67      719.06     15.85 o 
  -1   3  15      182.54      156.19      6.39 o 
   0   3  15      272.79      268.67      9.84 o 
   1   3  15       76.11       85.29      4.07 o 
   2   3  15      115.84      111.69      4.52 o 
   3   3  15        1.34       -4.75      2.65 o 
   4   3  15      292.67      295.98     11.46 o 
 -10   4  15      120.63      116.97      7.53 o 
  -9   4  15      142.47      157.88      7.67 o 
  -8   4  15       22.70       16.27      3.38 o 
  -7   4  15        4.84        5.06      2.75 o 
  -6   4  15      175.52      160.18      4.54 o 
  -5   4  15       33.71       36.03      3.57 o 
  -4   4  15        8.23        5.77      2.05 o 
  -3   4  15       33.71       28.70      3.93 o 
  -2   4  15        2.50        3.92      2.96 o 
  -1   4  15       12.07        9.25      3.28 o 
   0   4  15        5.23        1.43      2.64 o 
   1   4  15      709.73      715.06     11.57 o 
   2   4  15      154.27      148.61      5.13 o 
   3   4  15      438.18      420.75      9.60 o 
   4   4  15       30.11       27.03      4.71 o 
 -10   5  15      482.01      499.58     13.21 o 
  -9   5  15        4.98        3.72      4.37 o 
  -8   5  15       14.81       20.66      3.57 o 
  -7   5  15        0.97       -1.75      2.68 o 
  -6   5  15      137.96      135.26      6.87 o 
  -5   5  15       26.87       23.09      2.59 o 
  -4   5  15       31.80       32.09      2.78 o 
  -3   5  15      267.11      243.62      7.70 o 
  -2   5  15      440.36      403.70      9.73 o 
  -1   5  15        3.44        4.48      3.12 o 
   0   5  15      195.06      189.71      7.79 o 
   1   5  15      528.52      526.66     12.48 o 
   2   5  15        0.48       -3.46      2.59 o 
   3   5  15      137.71      152.37      6.60 o 
 -10   6  15       33.15       45.94      6.39 o 
  -9   6  15      110.48      124.25      7.36 o 
  -8   6  15       10.23        9.60      4.11 o 
  -7   6  15        0.14       -2.88      2.56 o 
  -6   6  15       33.09       32.98      3.65 o 
  -5   6  15       41.61       49.10      3.23 o 
  -4   6  15      342.16      379.76      6.29 o 
  -3   6  15        6.26        3.59      2.75 o 
  -2   6  15       12.39       16.72      6.39 o 
  -1   6  15     1207.17     1173.43     16.62 o 
   0   6  15       60.43       60.95      5.44 o 
   1   6  15       10.57       16.96      4.32 o 
   2   6  15        9.90        5.54      3.53 o 
   3   6  15       90.66       89.34      6.98 o 
  -9   7  15       78.52       78.31      6.93 o 
  -8   7  15      157.99      152.05      5.27 o 
  -7   7  15        0.19       -3.06      2.84 o 
  -6   7  15       15.12       26.64      3.34 o 
  -5   7  15      196.87      185.17      5.74 o 
  -4   7  15       90.26       94.03      4.40 o 
  -3   7  15      134.72      101.23      5.89 o 
  -2   7  15       32.21       35.90      4.47 o 
  -1   7  15       81.55       76.31      8.61 o 
   0   7  15      108.93      127.24      8.81 o 
   1   7  15       12.25       12.37      4.20 o 
   2   7  15       50.17       59.32      6.03 o 
   3   7  15       15.44       21.50      4.97 o 
  -9   8  15       78.49       93.33      5.02 o 
  -8   8  15        3.63       -2.04      2.92 o 
  -7   8  15        1.99        8.38      4.29 o 
  -6   8  15       90.98       86.24      7.51 o 
  -5   8  15       74.72       69.22      3.74 o 
  -4   8  15      505.26      486.12     16.33 o 
  -3   8  15        8.64        0.98      3.11 o 
  -2   8  15        1.35        2.59      3.33 o 
  -1   8  15       45.87       51.04      5.19 o 
   0   8  15      169.74      151.52      7.38 o 
   1   8  15        4.86       -3.77      3.89 o 
   2   8  15       10.88       24.19      6.70 o 
  -8   9  15      140.27      141.87      5.65 o 
  -7   9  15        0.60       -5.38      2.69 o 
  -6   9  15        9.13       14.29      3.72 o 
  -5   9  15       23.99       36.16      5.00 o 
  -4   9  15        0.54        0.98      3.42 o 
  -3   9  15       51.05       49.64      5.35 o 
  -2   9  15      338.53      339.75     10.11 o 
  -1   9  15      117.26      107.16      6.69 o 
   0   9  15       53.33       63.27      6.20 o 
   1   9  15      206.31      204.24      8.69 o 
   2   9  15      127.94      152.30     12.23 o 
  -8  10  15        1.96       -1.61      3.36 o 
  -7  10  15      250.90      271.46      7.14 o 
  -6  10  15       40.70       37.55      3.74 o 
  -5  10  15       40.20       38.56      5.46 o 
  -4  10  15      151.49      141.80      7.22 o 
  -3  10  15      211.75      203.95      8.14 o 
  -2  10  15       78.74       75.64      6.18 o 
  -1  10  15       34.54       41.89      5.26 o 
   0  10  15       66.75       59.65      6.01 o 
   1  10  15      352.01      346.68     23.06 o 
  -7  11  15        6.13        3.68      3.91 o 
  -6  11  15       32.81       43.13      5.02 o 
  -5  11  15       20.20       19.75      4.06 o 
  -4  11  15       10.45       14.02      4.32 o 
  -3  11  15       11.57       17.28      4.77 o 
  -2  11  15        1.02       -1.17      3.65 o 
  -1  11  15        0.91        0.64      4.10 o 
   0  11  15      363.77      355.88     20.87 o 
  -5  12  15      228.71      218.98      7.74 o 
  -4  12  15        1.26       -6.07      3.99 o 
  -3  12  15       87.51       84.65      6.59 o 
  -2  12  15        1.84        1.05      4.44 o 
  -1  12  15      227.25      253.75      9.93 o 
 -10   0  16        0.24       -1.23      5.88 o 
  -9   0  16       80.63       70.04      8.61 o 
  -8   0  16       40.61       37.51      6.97 o 
  -7   0  16     1441.47     1414.38     66.31 o 
  -6   0  16     2457.35     2374.63     95.08 o 
  -5   0  16      252.05      254.51      7.34 o 
  -4   0  16     2204.88     2284.40     29.86 o 
  -3   0  16        3.10        6.08      4.03 o 
  -2   0  16     1458.41     1442.39     24.60 o 
  -1   0  16      181.20      178.14      6.76 o 
   0   0  16        2.83       -0.12      3.38 o 
   1   0  16      208.37      193.82      7.63 o 
   2   0  16      614.44      618.73     18.00 o 
   3   0  16      238.46      272.98      9.73 o 
 -10   1  16       68.27       66.06      6.25 o 
  -9   1  16        6.03        5.43      4.85 o 
  -8   1  16        1.65       -4.93      3.21 o 
  -7   1  16       87.11       82.31      3.77 o 
  -6   1  16        4.51        5.73      2.36 o 
  -5   1  16        8.28        5.39      2.16 o 
  -4   1  16      677.15      658.90     11.57 o 
  -3   1  16     1180.27     1167.12     24.73 o 
  -2   1  16      280.04      283.94      8.19 o 
  -1   1  16      130.27      140.37      4.44 o 
   0   1  16      368.64      368.89      6.73 o 
   1   1  16       75.54       77.80      4.01 o 
   2   1  16      161.25      161.82      5.42 o 
   3   1  16        0.31       -0.87      2.90 o 
 -10   2  16        4.16       13.19      4.88 o 
  -9   2  16       16.34       15.47      4.25 o 
  -8   2  16      143.32      125.05     10.52 o 
  -7   2  16       35.64       32.40      3.53 o 
  -6   2  16      615.50      614.33     11.88 o 
  -5   2  16     1368.99     1313.98     11.48 o 
  -4   2  16      249.81      250.77      7.54 o 
  -3   2  16      176.71      178.62      6.76 o 
  -2   2  16      154.70      151.36      8.37 o 
  -1   2  16       20.92       21.18      3.15 o 
   0   2  16      119.37      116.09      4.36 o 
   1   2  16      278.39      276.27      6.28 o 
   2   2  16      314.06      306.69      6.91 o 
   3   2  16      235.87      243.84      6.66 o 
 -10   3  16       65.61       80.95      6.76 o 
  -9   3  16       57.89       52.16      5.94 o 
  -8   3  16      602.36      533.87     18.85 o 
  -7   3  16       37.85       37.39      3.84 o 
  -6   3  16     1215.98     1209.07     39.05 o 
  -5   3  16      372.94      359.55      6.04 o 
  -4   3  16        1.33        2.77      2.87 o 
  -3   3  16      165.02      154.20      6.47 o 
  -2   3  16       29.41       27.55      3.91 o 
  -1   3  16        1.28        5.13      3.08 o 
   0   3  16      498.51      505.80     12.64 o 
   1   3  16      417.77      407.14     11.59 o 
   2   3  16      364.86      352.97      9.48 o 
   3   3  16      207.98      226.20      6.54 o 
 -10   4  16       17.77       16.03      5.21 o 
  -9   4  16       18.17       20.18      4.36 o 
  -8   4  16      257.85      265.58      7.26 o 
  -7   4  16      106.24      103.70      4.90 o 
  -6   4  16      103.70      111.91      4.08 o 
  -5   4  16       58.41       53.16      3.25 o 
  -4   4  16      429.22      436.31      9.83 o 
  -3   4  16       82.62       65.42      4.75 o 
  -2   4  16      492.30      476.72     10.63 o 
  -1   4  16      470.68      508.87     16.13 o 
   0   4  16      496.95      468.65     11.11 o 
   1   4  16      381.50      369.00     10.65 o 
   2   4  16      502.15      527.92     13.77 o 
   3   4  16      351.22      394.46     13.05 o 
 -10   5  16      114.71      150.42      8.64 o 
  -9   5  16      104.99      114.59      9.22 o 
  -8   5  16        1.49        3.36      3.03 o 
  -7   5  16        9.92        5.40      3.00 o 
  -6   5  16       18.79       23.85      2.84 o 
  -5   5  16        2.85        2.90      2.10 o 
  -4   5  16      113.49      117.49      4.67 o 
  -3   5  16       88.43       95.30      5.52 o 
  -2   5  16      160.93      123.12      8.54 o 
  -1   5  16        2.16        1.70      3.11 o 
   0   5  16       31.01       39.68      5.07 o 
   1   5  16      125.64      129.77      7.10 o 
   2   5  16       12.25       16.24      3.88 o 
   3   5  16        0.31       -3.98      3.78 o 
  -9   6  16       52.32       63.68      6.67 o 
  -8   6  16       46.73       51.44      4.71 o 
  -7   6  16      189.52      194.89     10.47 o 
  -6   6  16      161.13      152.44      5.64 o 
  -5   6  16      152.49      140.50      4.46 o 
  -4   6  16      309.78      302.23      6.91 o 
  -3   6  16      243.23      242.79      8.00 o 
  -2   6  16       22.26       31.52      4.52 o 
  -1   6  16      190.05      164.87      7.24 o 
   0   6  16       29.85       28.41      4.78 o 
   1   6  16        7.46        3.49      6.97 o 
   2   6  16       29.29       28.22      4.94 o 
  -9   7  16        5.48        3.18      4.30 o 
  -8   7  16      101.75      107.03      4.84 o 
  -7   7  16       14.63       17.48      3.65 o 
  -6   7  16      129.74      128.21      5.44 o 
  -5   7  16      715.81      705.23      8.99 o 
  -4   7  16       33.76       28.43      3.56 o 
  -3   7  16       30.54       16.09      3.99 o 
  -2   7  16      442.04      412.97     10.65 o 
  -1   7  16        0.24        0.35      3.45 o 
   0   7  16       45.34       42.61      5.37 o 
   1   7  16       72.74       70.75      6.04 o 
   2   7  16       92.33      102.63     10.45 o 
  -8   8  16        6.37        1.94      3.10 o 
  -7   8  16      471.62      481.59      9.80 o 
  -6   8  16      314.18      319.48      7.94 o 
  -5   8  16      166.78      202.50      6.39 o 
  -4   8  16      138.67      157.22      7.17 o 
  -3   8  16      408.87      399.04     10.41 o 
  -2   8  16      457.74      433.49     11.06 o 
  -1   8  16        4.31        4.80      6.35 o 
   0   8  16       75.24       71.21      6.42 o 
   1   8  16      158.48      139.95     11.92 o 
   2   8  16        5.63        6.56      6.76 o 
  -8   9  16        4.76        0.27      3.08 o 
  -7   9  16       33.76       36.11      3.95 o 
  -6   9  16      237.32      235.11      7.29 o 
  -5   9  16        3.54        7.52      4.78 o 
  -4   9  16       13.50       12.12      4.07 o 
  -3   9  16       17.67       17.58      4.17 o 
  -2   9  16       14.45       15.61     11.31 o 
  -1   9  16      313.15      300.59      9.85 o 
   0   9  16        2.86       -2.52      3.69 o 
   1   9  16       88.61       99.79      7.06 o 
  -7  10  16      552.91      596.46     11.43 o 
  -6  10  16      118.48      124.08     11.07 o 
  -5  10  16       31.02       33.62      7.04 o 
  -4  10  16       40.68       44.05      5.44 o 
  -3  10  16      458.79      459.99     14.21 o 
  -2  10  16      204.64      211.72      8.89 o 
  -1  10  16       38.12       36.88      5.60 o 
   0  10  16       11.43        1.02     13.02 o 
  -6  11  16      739.27      721.99     14.23 o 
  -4  11  16       34.37       39.22      5.28 o 
  -3  11  16      143.73      165.89      8.19 o 
  -2  11  16       13.34       15.61      7.48 o 
  -1  11  16       60.11       74.96      7.79 o 
  -3  12  16        1.44        0.50      4.44 o 
 -10   1  17       44.22       66.32      8.81 o 
  -9   1  17       50.48       55.81      6.08 o 
  -8   1  17        9.60        2.77      3.77 o 
  -7   1  17       14.01       13.65      2.72 o 
  -6   1  17      412.31      411.51     15.23 o 
  -5   1  17      160.29      161.70      6.61 o 
  -4   1  17        0.67        4.63      3.03 o 
  -3   1  17        0.16        1.53      4.61 o 
  -2   1  17       56.98       53.98      4.80 o 
  -1   1  17       54.89       57.55      4.01 o 
   0   1  17      280.67      274.87      6.16 o 
   1   1  17       23.75       25.56      3.31 o 
   2   1  17      863.89      893.11     11.43 o 
   3   1  17       23.44       28.56      4.03 o 
 -10   2  17       80.96       92.62      7.11 o 
  -9   2  17      385.21      361.13     10.85 o 
  -8   2  17        0.65       -3.27      2.62 o 
  -7   2  17      568.05      555.81     16.08 o 
  -6   2  17       52.50       65.40      3.64 o 
  -5   2  17      851.70      825.14     12.77 o 
  -4   2  17      240.21      234.13      9.81 o 
  -3   2  17       25.52       24.42      3.91 o 
  -2   2  17      452.62      433.20     14.62 o 
  -1   2  17      139.94      143.65      6.86 o 
   0   2  17       48.63       50.22      3.76 o 
   1   2  17      472.89      495.30      8.38 o 
   2   2  17      111.26      115.37      5.16 o 
   3   2  17       40.75       48.99      4.48 o 
 -10   3  17       17.69       14.92      5.15 o 
  -9   3  17        0.16        1.39      4.18 o 
  -8   3  17      266.09      234.83     12.27 o 
  -7   3  17      178.01      167.76      5.84 o 
  -6   3  17      135.97      133.96      4.48 o 
  -5   3  17      229.99      226.71     10.42 o 
  -4   3  17      246.95      238.80      7.92 o 
  -3   3  17        4.52        4.74      6.63 o 
  -2   3  17       30.74       31.74      4.20 o 
  -1   3  17       83.72       85.86      5.53 o 
   0   3  17      179.22      196.19      7.93 o 
   1   3  17       24.26       32.25      3.58 o 
   2   3  17        2.93       -1.99      3.03 o 
   3   3  17       17.67       14.24      4.27 o 
 -10   4  17        4.90        5.23      4.55 o 
  -9   4  17       16.74       12.27      4.67 o 
  -8   4  17       30.40       33.42      3.96 o 
  -7   4  17        0.10       -3.77      2.61 o 
  -6   4  17       70.53       66.89      3.68 o 
  -5   4  17       15.37       26.71      7.91 o 
  -4   4  17       99.81      100.47      8.23 o 
  -3   4  17        0.58       -1.34      3.79 o 
  -2   4  17      485.73      455.34     11.65 o 
  -1   4  17      119.71      121.76      6.57 o 
   0   4  17        8.26        9.84      4.16 o 
   1   4  17        3.64       -2.33      5.57 o 
   2   4  17      109.21       92.97      4.93 o 
  -9   5  17       13.17       11.30      4.27 o 
  -8   5  17      300.46      317.33      8.05 o 
  -7   5  17       70.36       66.70      4.62 o 
  -6   5  17      368.26      361.54      6.69 o 
  -5   5  17       34.49       34.45      3.56 o 
  -4   5  17       35.25       39.43      4.47 o 
  -3   5  17      223.16      215.42      7.88 o 
  -2   5  17       92.28       90.08      6.76 o 
  -1   5  17       92.86       82.76      5.95 o 
   0   5  17       18.54       26.20      4.37 o 
   1   5  17       53.09       59.47      6.04 o 
   2   5  17        1.02       -0.69      4.30 o 
  -9   6  17      162.88      167.11      8.35 o 
  -8   6  17       31.07       40.80      4.41 o 
  -7   6  17      100.41      113.97      5.40 o 
  -6   6  17      136.30      131.87      5.85 o 
  -5   6  17        0.32       -0.83      2.63 o 
  -4   6  17        1.07        0.02      3.15 o 
  -3   6  17        6.60        6.23      3.59 o 
  -2   6  17      589.93      593.22     12.71 o 
  -1   6  17      466.56      466.93     17.46 o 
   0   6  17        0.19       -2.80      6.08 o 
   1   6  17       42.44       53.83      5.91 o 
   2   6  17       29.88       20.58      5.07 o 
  -9   7  17       72.03       85.52      5.09 o 
  -8   7  17       49.23       62.94      5.18 o 
  -7   7  17       54.90       55.76      4.84 o 
  -6   7  17       81.34       73.17      4.80 o 
  -5   7  17      161.18      156.00      5.74 o 
  -4   7  17       42.39       36.40      4.61 o 
  -3   7  17       65.98       59.78      5.53 o 
  -2   7  17       19.29       10.79      4.10 o 
  -1   7  17       44.39       50.49      5.56 o 
   0   7  17       85.24       88.25      6.58 o 
   1   7  17      149.78      139.68      7.83 o 
  -8   8  17       37.29       46.97      4.24 o 
  -7   8  17        0.85        4.23      3.28 o 
  -6   8  17      128.12      129.80      6.77 o 
  -5   8  17       17.04        9.97      3.18 o 
  -4   8  17       19.09       29.17      7.55 o 
  -3   8  17        0.12       -2.11      3.38 o 
  -2   8  17       19.83       28.67      4.71 o 
  -1   8  17       27.28       26.34      5.12 o 
   0   8  17      104.09      110.38      7.14 o 
   1   8  17        0.02       -0.81      7.99 o 
  -7   9  17       36.65       52.60      6.25 o 
  -6   9  17      130.28      146.72      7.66 o 
  -5   9  17      123.36      119.71      9.57 o 
  -4   9  17       71.03       82.05      6.23 o 
  -3   9  17      529.68      561.02     18.24 o 
  -2   9  17       30.30       22.88      7.65 o 
  -1   9  17        2.67       -3.69      3.74 o 
   0   9  17      213.59      236.83      9.65 o 
  -6  10  17       82.97       82.47      9.77 o 
  -5  10  17      185.41      196.58     12.30 o 
  -4  10  17      269.58      291.58     17.73 o 
  -3  10  17       22.30       26.44      4.95 o 
  -2  10  17       71.74       79.15      6.67 o 
  -1  10  17        1.86        3.75      4.68 o 
  -5  11  17        5.36       -4.71      5.26 o 
  -4  11  17       86.02       90.18      6.86 o 
  -3  11  17        2.00       -0.19      4.07 o 
  -2  11  17       26.77       31.99      5.68 o 
 -10   0  18        3.54        6.15      7.17 o 
  -9   0  18       20.55       18.38      7.11 o 
  -8   0  18      429.59      402.24     15.24 o 
  -7   0  18      129.40      127.72      7.07 o 
  -6   0  18      401.42      407.08     19.68 o 
  -5   0  18     5559.90     5469.35     49.13 o 
  -4   0  18      669.63      670.91     17.90 o 
  -3   0  18       62.18       66.00      7.86 o 
  -2   0  18        9.96        8.81      4.58 o 
  -1   0  18       22.72       26.78      4.24 o 
   0   0  18        0.43        2.51      3.61 o 
   1   0  18        7.62        4.52      4.11 o 
   2   0  18       65.81       58.53      6.32 o 
 -10   1  18       19.19       16.92      4.83 o 
  -9   1  18       41.87       48.44      5.88 o 
  -8   1  18        9.44        0.30      3.69 o 
  -7   1  18      696.43      670.53     14.77 o 
  -6   1  18      108.09      116.94      4.49 o 
  -5   1  18      376.71      377.61      9.88 o 
  -4   1  18     1064.22     1062.73     15.80 o 
  -3   1  18      234.44      237.93     11.03 o 
  -2   1  18       13.20        8.37      4.65 o 
  -1   1  18      119.49      122.12      6.67 o 
   0   1  18      136.63      134.34      4.99 o 
   1   1  18        8.23        4.35      2.97 o 
   2   1  18        0.82       -1.66      3.16 o 
 -10   2  18        7.71        5.25     10.69 o 
  -9   2  18      103.40      119.05      7.09 o 
  -8   2  18       11.52       12.69      3.37 o 
  -7   2  18       39.51       38.21      3.37 o 
  -6   2  18      293.10      308.30      8.91 o 
  -5   2  18        1.18       -1.57      4.24 o 
  -4   2  18       42.19       45.09      4.88 o 
  -3   2  18       80.47       83.34      5.53 o 
  -2   2  18      161.28      165.74      9.26 o 
  -1   2  18       66.35       68.77      5.50 o 
   0   2  18        0.45        2.78      3.82 o 
   1   2  18        7.12        5.49      3.11 o 
   2   2  18      215.01      219.66      6.62 o 
 -10   3  18      102.90      111.84      7.73 o 
  -9   3  18      468.56      475.98     12.49 o 
  -8   3  18       11.28       19.23      3.54 o 
  -7   3  18      137.41      135.99      5.56 o 
  -6   3  18      318.57      317.69      7.37 o 
  -5   3  18      424.59      415.96     10.30 o 
  -4   3  18      117.24      122.10      6.40 o 
  -3   3  18      639.61      591.57     12.31 o 
  -2   3  18       56.02       53.17      5.17 o 
  -1   3  18      318.80      309.48     14.21 o 
   0   3  18       98.57       96.89      6.64 o 
   1   3  18      146.80      134.77      6.29 o 
   2   3  18       36.33       47.31      4.30 o 
  -9   4  18      129.59      121.93      7.73 o 
  -8   4  18        5.89       10.54      3.42 o 
  -7   4  18       36.41       44.36      4.22 o 
  -6   4  18      555.91      542.46      9.41 o 
  -5   4  18      125.83      126.74      6.42 o 
  -4   4  18      190.65      188.37     11.51 o 
  -3   4  18      220.88      208.45      7.77 o 
  -2   4  18        0.84        3.79      4.82 o 
  -1   4  18     1807.47     1769.09     26.14 o 
   0   4  18      180.66      183.70      8.71 o 
   1   4  18       14.22       10.21      4.61 o 
   2   4  18       93.62       98.98      5.99 o 
  -9   5  18      242.20      252.56      9.72 o 
  -8   5  18        0.08       -1.45      3.22 o 
  -7   5  18       76.72       75.37      4.85 o 
  -6   5  18      209.96      224.11      8.03 o 
  -5   5  18      285.37      264.98      8.55 o 
  -4   5  18       20.53       16.88      3.85 o 
  -3   5  18      215.61      200.93      7.87 o 
  -2   5  18      128.86      111.49      6.59 o 
  -1   5  18       89.04       78.04      5.88 o 
   0   5  18       16.03       17.88      5.09 o 
   1   5  18       41.34       56.84      6.97 o 
  -9   6  18      147.39      154.14     15.68 o 
  -8   6  18      176.85      175.49      6.72 o 
  -7   6  18        4.02        5.38      3.16 o 
  -6   6  18        0.90       -2.22      3.45 o 
  -5   6  18       22.46       17.27      4.11 o 
  -4   6  18       12.27        6.72      3.84 o 
  -3   6  18       75.66       67.26      5.65 o 
  -2   6  18       52.00       64.41      6.04 o 
  -1   6  18      408.99      413.86     11.55 o 
   0   6  18      161.70      178.44      8.21 o 
   1   6  18       27.54       30.28      5.53 o 
  -8   7  18      160.33      163.21      6.67 o 
  -7   7  18        3.33        1.78      3.35 o 
  -6   7  18       46.11       50.55      5.41 o 
  -5   7  18       49.53       57.55      5.48 o 
  -4   7  18      425.94      450.76     11.35 o 
  -3   7  18      438.52      415.85     11.16 o 
  -2   7  18       14.89        9.39      3.91 o 
  -1   7  18      232.81      246.16      9.42 o 
   0   7  18       90.69       98.32      7.21 o 
  -8   8  18       25.81       29.80      5.92 o 
  -7   8  18      135.79      175.38      6.91 o 
  -6   8  18       48.52       57.64      6.02 o 
  -5   8  18      133.70      147.36      7.31 o 
  -4   8  18      109.74      104.11      6.67 o 
  -3   8  18      107.73      122.81      7.05 o 
  -2   8  18      205.03      224.32      9.10 o 
  -1   8  18       57.01       55.09      9.57 o 
   0   8  18       61.50       81.45      7.24 o 
  -7   9  18        1.09       -6.97      3.48 o 
  -6   9  18       13.78       10.78      5.84 o 
  -5   9  18       39.87       51.93      8.06 o 
  -4   9  18       36.95       45.66      5.48 o 
  -3   9  18       27.48       34.51      5.44 o 
  -2   9  18      164.04      159.27      8.10 o 
  -1   9  18       56.56       50.31      6.21 o 
  -5  10  18       27.13       35.05      8.13 o 
  -4  10  18      110.45      125.25      9.94 o 
  -3  10  18       28.37       47.60      7.31 o 
  -2  10  18       16.89       31.19     10.21 o 
  -9   1  19       99.60      100.94      7.10 o 
  -8   1  19        3.76       -1.70      4.71 o 
  -7   1  19       55.98       55.71      3.86 o 
  -6   1  19     1512.01     1555.55     19.37 o 
  -5   1  19      158.40      167.57      7.44 o 
  -4   1  19       29.51       39.20      4.93 o 
  -3   1  19      608.49      624.89     13.04 o 
  -2   1  19       43.82       49.15      5.53 o 
  -1   1  19      414.87      406.00     13.63 o 
   0   1  19      181.10      195.42      6.84 o 
   1   1  19      416.73      426.93      8.39 o 
  -9   2  19       45.45       47.58      5.94 o 
  -8   2  19        0.81        0.26      3.03 o 
  -7   2  19      346.88      364.12     12.30 o 
  -6   2  19        0.91       -3.58      4.37 o 
  -5   2  19      151.78      157.59      7.24 o 
  -4   2  19      370.97      386.99     10.43 o 
  -3   2  19      187.43      193.47     10.25 o 
  -2   2  19      796.41      798.60     14.95 o 
  -1   2  19       46.69       41.39      5.34 o 
   0   2  19        1.21       -1.97      3.52 o 
   1   2  19        8.47        4.76      3.56 o 
  -9   3  19        4.46        2.07      4.46 o 
  -8   3  19      126.37      144.12      7.53 o 
  -7   3  19      289.78      291.27      9.25 o 
  -6   3  19        3.29       11.41      3.79 o 
  -5   3  19       31.37       35.74      4.54 o 
  -4   3  19        7.93        5.84      3.48 o 
  -3   3  19      165.26      178.59      7.68 o 
  -2   3  19      122.35      114.85      7.28 o 
  -1   3  19      303.74      327.94     10.41 o 
   0   3  19      102.14      106.12      7.01 o 
   1   3  19       83.02       75.25      6.55 o 
  -9   4  19       13.18       22.24      5.60 o 
  -8   4  19      106.86      114.13      5.69 o 
  -7   4  19        0.45       -6.84      3.42 o 
  -6   4  19       35.72       42.08      5.02 o 
  -5   4  19        0.11       -2.28      4.44 o 
  -4   4  19      140.80      147.75      9.94 o 
  -3   4  19       22.13       26.45      4.57 o 
  -2   4  19       20.39       19.84      4.44 o 
  -1   4  19       32.33       21.72      5.07 o 
   0   4  19        2.82        0.21      4.08 o 
   1   4  19      150.28      166.22      8.67 o 
  -9   5  19       52.75       65.47      7.65 o 
  -8   5  19      363.88      360.37      8.93 o 
  -7   5  19      128.16      117.00      6.98 o 
  -6   5  19      275.40      275.34     17.53 o 
  -5   5  19      575.32      590.39     14.86 o 
  -4   5  19       19.45       20.44      4.22 o 
  -3   5  19       13.55       20.05      6.70 o 
  -2   5  19        1.86        0.36      3.65 o 
  -1   5  19      402.70      427.03     11.98 o 
   0   5  19       62.16       74.86      6.73 o 
  -8   6  19        0.84        8.74      3.74 o 
  -7   6  19      186.06      216.35      8.86 o 
  -6   6  19       37.85       23.09      6.29 o 
  -5   6  19        1.22        0.89      3.84 o 
  -4   6  19       14.43       14.55      4.24 o 
  -3   6  19       65.02       67.88      5.99 o 
  -2   6  19      329.09      332.86     10.65 o 
  -1   6  19        0.97       -6.28      3.63 o 
   0   6  19        9.83       13.35      6.59 o 
  -8   7  19       19.51       14.30      4.34 o 
  -7   7  19       10.46        8.18      4.51 o 
  -6   7  19       81.93       73.25      8.47 o 
  -5   7  19      101.68      108.98      6.59 o 
  -4   7  19        4.54        1.25      3.94 o 
  -3   7  19       19.03       18.41      9.26 o 
  -2   7  19        5.06       -2.49      6.39 o 
  -1   7  19       18.40       23.99      5.06 o 
  -7   8  19      387.05      447.49     12.32 o 
  -6   8  19       15.98       -4.85      5.19 o 
  -5   8  19        0.95       -3.58      3.87 o 
  -4   8  19       61.59       68.82     12.85 o 
  -3   8  19      149.48      148.46      7.85 o 
  -2   8  19       49.53       48.51      9.94 o 
  -1   8  19        4.69       -0.84      3.96 o 
  -6   9  19      453.41      463.47     18.24 o 
  -5   9  19        3.29        0.44      7.04 o 
  -4   9  19      108.17      110.77      7.31 o 
  -3   9  19      260.13      287.61     15.58 o 
  -9   0  20       98.33      104.61     10.59 o 
  -8   0  20       48.99       79.94      8.95 o 
  -7   0  20        7.24       15.37      6.49 o 
  -6   0  20      335.19      349.70     14.35 o 
  -5   0  20      244.89      229.58     12.09 o 
  -4   0  20      371.89      387.42     15.31 o 
  -3   0  20      374.34      355.78     14.62 o 
  -2   0  20      102.95      107.27      9.50 o 
  -1   0  20       70.52       75.78      9.16 o 
   0   0  20        2.06       -2.25      4.92 o 
  -9   1  20       85.51       99.96      7.41 o 
  -8   1  20       30.53       25.98      5.39 o 
  -7   1  20        5.76        0.49     10.08 o 
  -6   1  20      158.33      170.39      7.82 o 
  -5   1  20      164.00      171.98      7.75 o 
  -4   1  20       47.12       47.10      5.36 o 
  -3   1  20      199.45      202.68      8.43 o 
  -2   1  20       41.84       42.43      5.56 o 
  -1   1  20      189.84      189.68      8.65 o 
   0   1  20      149.09      138.91      6.36 o 
  -9   2  20      121.33      113.81     10.18 o 
  -8   2  20       31.15       37.45      4.88 o 
  -7   2  20      233.35      248.94      8.78 o 
  -6   2  20      107.95      108.09      6.45 o 
  -5   2  20       17.60       11.60      4.18 o 
  -4   2  20      127.88      122.40     11.10 o 
  -3   2  20        6.92       -1.04      4.00 o 
  -2   2  20        0.75       -4.36      3.69 o 
  -1   2  20        1.36       -4.31      3.75 o 
   0   2  20      195.00      189.82      9.01 o 
  -9   3  20        5.59        4.98      4.80 o 
  -8   3  20       92.23       98.65      5.67 o 
  -7   3  20       15.49       13.80      6.15 o 
  -6   3  20      218.11      225.67      8.55 o 
  -5   3  20       53.94       56.04      5.73 o 
  -4   3  20      482.91      494.69     22.34 o 
  -3   3  20      316.96      294.51      9.78 o 
  -2   3  20      203.50      210.69      8.89 o 
  -1   3  20      132.59      131.82      7.96 o 
   0   3  20       23.89       31.36      5.56 o 
  -8   4  20       51.74       68.05      6.58 o 
  -7   4  20       42.71       59.51      8.40 o 
  -6   4  20        1.92        0.51      3.87 o 
  -5   4  20      224.82      223.66      8.62 o 
  -4   4  20       23.89       17.26      4.32 o 
  -3   4  20      223.45      254.19      9.30 o 
  -2   4  20      125.76      123.84      7.31 o 
  -1   4  20       80.52       90.80      8.54 o 
   0   4  20       48.54       64.81      6.72 o 
  -8   5  20       88.99       92.22      6.94 o 
  -7   5  20      113.41      103.65      9.63 o 
  -6   5  20      172.03      197.74      8.37 o 
  -5   5  20       11.78       23.53      4.66 o 
  -4   5  20       16.97       16.07      4.35 o 
  -3   5  20        2.95        2.62      3.80 o 
  -2   5  20      266.89      272.19      9.83 o 
  -1   5  20       24.64       33.24      5.98 o 
  -7   6  20        4.09       -9.22      5.74 o 
  -6   6  20      112.59      132.51      7.12 o 
  -5   6  20       50.27       64.59      6.26 o 
  -4   6  20        6.39       -0.33      4.99 o 
  -3   6  20       73.92       80.97      6.45 o 
  -2   6  20        4.29        4.54      4.44 o 
  -1   6  20       42.92       53.03      8.30 o 
  -7   7  20       14.10       17.36      6.76 o 
  -6   7  20      292.84      260.40     13.80 o 
  -5   7  20      161.31      158.69      8.01 o 
  -4   7  20       19.63       24.58      4.87 o 
  -3   7  20       47.70       60.93      6.28 o 
  -2   7  20        0.11       -0.29      3.91 o 
  -5   8  20       46.36       64.14     12.64 o 
  -4   8  20       11.78       15.14      4.90 o 
  -3   8  20      120.52      136.47      8.13 o 
  -8   1  21       20.03       21.32      6.42 o 
  -7   1  21      201.61      209.06      8.52 o 
  -6   1  21        2.63       -4.23      5.06 o 
  -5   1  21        0.07       -4.63      3.53 o 
  -4   1  21      123.77      128.48      7.37 o 
  -3   1  21       19.54       18.85      4.40 o 
  -2   1  21      255.29      250.81      9.74 o 
  -1   1  21      128.76      130.40      7.64 o 
  -8   2  21      174.99      224.66     12.57 o 
  -7   2  21        4.17        3.44      4.09 o 
  -6   2  21      123.56      133.91      8.54 o 
  -5   2  21      625.57      661.51     24.22 o 
  -4   2  21       14.25       15.61      4.54 o 
  -3   2  21       94.38       85.00      6.52 o 
  -2   2  21       10.58        3.75      4.07 o 
  -1   2  21        0.17       -5.67      4.78 o 
  -8   3  21        6.90        1.16      5.53 o 
  -7   3  21      135.89      149.50     10.80 o 
  -6   3  21      109.79      115.30      6.91 o 
  -5   3  21      506.46      538.45     13.01 o 
  -4   3  21      320.40      344.58     10.80 o 
  -3   3  21      381.54      353.28     10.99 o 
  -2   3  21       99.16       93.16      7.08 o 
  -1   3  21      263.71      280.66     10.51 o 
  -7   4  21       35.51       53.64      7.99 o 
  -6   4  21      187.64      204.28     11.24 o 
  -5   4  21       64.70       70.85      6.11 o 
  -4   4  21      170.06      165.03      8.09 o 
  -3   4  21       26.66       31.60      5.50 o 
  -2   4  21       53.41       58.18      6.55 o 
  -7   5  21      126.02      130.57     10.80 o 
  -6   5  21       36.13       41.17      5.43 o 
  -5   5  21      107.85      103.23     12.71 o 
  -4   5  21      377.13      407.23     11.78 o 
  -3   5  21      216.86      202.92      9.11 o 
  -2   5  21      244.35      222.15      9.54 o 
  -6   6  21      189.77      204.57      8.96 o 
  -5   6  21       33.39       35.44      5.46 o 
  -4   6  21        4.16       -0.05      3.80 o 
  -3   6  21       93.05      104.63      7.22 o 
  -7   0  22      248.45      276.45     14.08 o 
  -6   0  22        0.91      -10.39      5.19 o 
  -5   0  22      236.72      244.20     13.67 o 
  -4   0  22       51.89       60.40      9.36 o 
  -3   0  22      335.13      363.84     16.40 o 
  -2   0  22        9.48       14.08      6.35 o 
  -7   1  22       20.78       18.34      4.83 o 
  -6   1  22       54.13       63.47      6.87 o 
  -5   1  22        0.93       -3.02      3.92 o 
  -4   1  22       80.39       91.51      6.88 o 
  -3   1  22       65.17       64.96      6.72 o 
  -2   1  22       23.31       24.75      9.16 o 
  -7   2  22        0.51       -2.17      4.54 o 
  -6   2  22        2.50        6.47      4.45 o 
  -5   2  22       93.17      104.66      7.08 o 
  -4   2  22      100.13       94.48      9.22 o 
  -3   2  22        4.36        6.76      4.76 o 
  -2   2  22        9.70       -0.52      5.88 o 
  -7   3  22        1.76       -3.48      5.60 o 
  -6   3  22      454.22      488.94     12.83 o 
  -5   3  22       50.95       57.25      6.38 o 
  -4   3  22       79.64       77.20      7.03 o 
  -3   3  22      150.83      146.11      8.26 o 
  -6   4  22      173.81      172.50      8.60 o 
  -5   4  22      498.62      530.67     13.50 o 
  -4   4  22        1.48       -7.41      4.06 o 
  -3   4  22        0.45        0.54      4.26 o 
  -5   5  22       35.97       45.79      6.13 o 
  -5   1  23        4.97        3.96      7.99 o 
                                                 
